# Supplementary material for: Identification of Novel Type 2 Diabetes Candidate Genes Involved in the Crosstalk between the Mitochondrial and the Insulin Signaling Systems
Source: PLoS Genet. 2012 Dec 6;8(12):e1003046. doi: 10.1371/journal.pgen.1003046 (PMC3516534; doi:10.1371/journal.pgen.1003046)
Supplement: Dataset S1 — Cytoscape file of the MITIN network. (ZIP) [file pgen.1003046.s002.zip]

Archive with 1 entries (1 files):
- Supplementary_Data1_CytoscapeFINAL.cys
