# Supplementary material for: Identification of Novel Type 2 Diabetes Candidate Genes Involved in the Crosstalk between the Mitochondrial and the Insulin Signaling Systems
Source: PLoS Genet. 2012 Dec 6;8(12):e1003046. doi: 10.1371/journal.pgen.1003046 (PMC3516534; doi:10.1371/journal.pgen.1003046)
Supplement: Table S1 — Direct interactions between mitochondria and insulin cascade genes. (XLS) [file pgen.1003046.s004.xls]

## Sheet: direct_interactions
Insulin	Mitochondria	Number of Evidences	Evidences
GSK3B	TP53	2	PPI | PPI_low_plus_0.3
PTEN	TP53	2	PPI | PPI_low_plus_0.3
MAPK8	TP53	2	PPI | PPI_low_plus_0.3
KRAS	HSPD1	2	PPI | PPI_low_plus_0.3
PRKCZ	PRKCA	2	KEGG_complexes | PPI
PCK1	PCK2	2	BiGG_complexes | KEGG_complexes
SRC	ESR1	2	PPI | Corum_complexes
PRKAR2A	WASF1	1	PPI_low_plus_0.3
RPS6	TUFM	1	PPI_low_plus_0.3 | Corum_complexes
YWHAG	ATP5B	1	PPI_low_plus_0.3
YWHAG	HSPD1	1	PPI_low_plus_0.3
YWHAG	C1QBP	1	PPI_low_plus_0.3
PRKAR2A	AKAP10	1	PPI
PRKAR1A	AKAP10	1	PPI
YWHAB	UCP3	1	PPI
YWHAB	UCP2	1	PPI
INSR	PRKCA	1	PPI
AKT1	MTCP1NB	1	PPI
PPP1CA	BCL2L1	1	PPI
MAPK1	TP53	1	PPI
CAPN1	BID	1	PPI
ACACA	BRCA1	1	PPI
MKNK2	ESR2	1	PPI
GSK3B	DNM1L	1	PPI
CAV1	SCP2	1	PPI
MAPK1	BCL2	1	PPI
PRKACA	BCL2	1	PPI
PRKAR2A	AKAP1	1	PPI
PPP1CA	BCL2	1	PPI
RHOA	TGM2	1	PPI
MAPK8	BCL2	1	PPI
PRKAR1A	AKAP1	1	PPI
YWHAG	KIF1B	1	PPI
CALM2	ESR2	1	PPI
CALM1	ESR2	1	PPI
FOXO1	ESR1	1	PPI
AKT2	ESR1	1	PPI
RASA1	DNAJA3	1	PPI
MAPK8	SH3BP5	1	PPI
MAPK10	SH3BP5	1	PPI
PPP1CA	TP53	1	PPI
MAPK1	ESR1	1	PPI
PIK3R3	PDK1	1	KEGG_pathway
AKT2	PDK1	1	KEGG_pathway
MAPK10	TP53	1	KEGG_pathway
AKT2	BCL2L1	1	KEGG_pathway
FOXO1	PCK2	1	KEGG_pathway
SFN	TP53	1	KEGG_pathway
TSC2	TP53	1	KEGG_pathway
PIK3CG	PDK1	1	KEGG_pathway
SOS2	BCL2L1	1	KEGG_pathway
MAPK3	BCL2	1	KEGG_pathway
AKT2	MAP3K5	1	KEGG_pathway
PRKAA2	PCK2	1	KEGG_pathway
PKLR	AK2	1	KEGG_paired
PKLR	AK3L1	1	KEGG_paired
PKLR	POLG	1	KEGG_paired
STX4	VAMP1	1	Corum_complexes
PRKCI	ARHGAP17	1	Corum_complexes
PIK3R1	ESR1	1	Corum_complexes
FOXO3	TP53	1	Corum_complexes
NOLC1	SLC25A5	1	Corum_complexes
NOLC1	TUFM	1	Corum_complexes
RPS6	SLC25A5	1	Corum_complexes
IKBKB	MTIF2	1	Corum_complexes
YWHAQ	C1QBP	1	Corum_complexes
CAV1	ESR1	1	Corum_complexes
CAV1	VDAC1P1	1	Corum_complexes
SLC2A4	HK2	1	BiGG_paired
SLC2A4	HK1	1	BiGG_paired
