# Supplementary material for: Identification of Novel Type 2 Diabetes Candidate Genes Involved in the Crosstalk between the Mitochondrial and the Insulin Signaling Systems
Source: PLoS Genet. 2012 Dec 6;8(12):e1003046. doi: 10.1371/journal.pgen.1003046 (PMC3516534; doi:10.1371/journal.pgen.1003046)
Supplement: Table S2 — Indirect interactions between mitochondria biology and insulin signaling cascade genes. (XLS) [file pgen.1003046.s005.xls]

## Sheet: real_out_indirectes1
Insulin	Evidences Number	Evidences	Internode	Number of Evidences	Evidences	Mitochondria
AKT1	3	KEGG_complexes | PPI | PPI_low_plus_0.3	PRKDC	2	PPI | PPI_low_plus_0.3	TP53
CBLB	3	PPI | Corum_complexes | KEGG_pathway	EGFR	1	PPI	ESR1
IKBKB	3	PPI | Corum_complexes | KEGG_pathway	NFKBIB	1	Corum_complexes	MTIF2
GSK3B	3	PPI | Corum_complexes | KEGG_pathway	AXIN1	1	Corum_complexes	TP53
PKLR	3	KEGG_paired | BiGG_complexes | KEGG_complexes	PKM2	1	KEGG_paired	AK3L1
PKLR	3	KEGG_paired | BiGG_complexes | KEGG_complexes	PKM2	1	KEGG_paired	AK2
PKLR	3	KEGG_paired | BiGG_complexes | KEGG_complexes	PKM2	1	KEGG_paired	POLG
PRKAR2A	3	PPI | PPI_low_plus_0.3 | Corum_complexes	AKAP5	1	PPI	PRKCA
IKBKB	3	PPI | PPI_low_plus_0.3 | Corum_complexes	NFKB1	1	KEGG_pathway	BCL2
IKBKB	3	PPI | PPI_low_plus_0.3 | Corum_complexes	NFKB1	1	KEGG_pathway	BCL2L1
IKBKB	3	PPI | PPI_low_plus_0.3 | Corum_complexes	NFKB1	1	Corum_complexes	MTIF2
PPP1CA	3	KEGG_complexes | PPI_low_plus_0.3 | Corum_complexes	PPM1D	1	KEGG_pathway	TP53
PRKACA	2	PPI | PPI_low_plus_0.3	ITPKA	1	PPI	PRKCA
RPS6	2	PPI | PPI_low_plus_0.3	RPS9	1	PPI_low_plus_0.3	TOMM40
RPS6	2	PPI | PPI_low_plus_0.3	RPS9	1	Corum_complexes	SLC25A5
RPS6	2	PPI | PPI_low_plus_0.3	RPS9	1	Corum_complexes	TUFM
RPS6	2	PPI | PPI_low_plus_0.3	RPS8	1	Corum_complexes	SLC25A5
RPS6	2	PPI | PPI_low_plus_0.3	RPS8	1	Corum_complexes	TUFM
RPS6	2	PPI | PPI_low_plus_0.3	RPS8	1	PPI_low_plus_0.3	TUFM
RPS6	2	PPI | PPI_low_plus_0.3	RPS7	1	Corum_complexes	SLC25A5
RPS6	2	PPI | PPI_low_plus_0.3	RPS7	1	Corum_complexes	TUFM
RPS6	2	PPI | PPI_low_plus_0.3	RPS7	1	PPI_low_plus_0.3	TUFM
PRKCZ	2	PPI | PPI_low_plus_0.3	FADD	3	PPI | Corum_complexes | KEGG_pathway	CASP8
PRKCZ	2	PPI | PPI_low_plus_0.3	FADD	1	PPI	DAP3
PRKACA	2	PPI | PPI_low_plus_0.3	RELA	1	PPI	ETHE1
PRKACA	2	PPI | PPI_low_plus_0.3	RELA	1	Corum_complexes	ESR1
PRKACA	2	PPI | PPI_low_plus_0.3	RELA	1	Corum_complexes	MTIF2
YWHAG	2	PPI | PPI_low_plus_0.3	SF3B3	1	Corum_complexes	TRAP1
YWHAG	2	PPI | PPI_low_plus_0.3	SF3B3	1	Corum_complexes	HSPD1
EIF4E	2	PPI | PPI_low_plus_0.3	RPS7	1	Corum_complexes	SLC25A5
EIF4E	2	PPI | PPI_low_plus_0.3	RPS7	1	Corum_complexes	TUFM
EIF4E	2	PPI | PPI_low_plus_0.3	RPS7	1	PPI_low_plus_0.3	TUFM
PRKCZ	2	PPI | PPI_low_plus_0.3	TRAF6	2	PPI | PPI_low_plus_0.3	HADHA
PRKCZ	2	PPI | PPI_low_plus_0.3	TRAF6	1	Corum_complexes	MT-CO2
PRKCZ	2	PPI | PPI_low_plus_0.3	TRAF6	1	Corum_complexes	NDUFAF1
PRKCZ	2	PPI | PPI_low_plus_0.3	TRAF6	1	Corum_complexes	NDUFA1
TBC1D4	2	PPI | PPI_low_plus_0.3	TOPBP1	1	Corum_complexes	BRCA1
PRKCZ	2	PPI | PPI_low_plus_0.3	NCL	2	PPI | PPI_low_plus_0.3	TP53
PRKCZ	2	PPI | PPI_low_plus_0.3	NCL	1	Corum_complexes	SLC25A5
PRKCZ	2	PPI | PPI_low_plus_0.3	NCL	1	Corum_complexes	TUFM
CAPN1	2	PPI | PPI_low_plus_0.3	PSEN2	2	PPI | PPI_low_plus_0.3	BCL2L1
CAPN1	2	PPI | PPI_low_plus_0.3	PSEN2	1	PPI	CASP8
MAPK8	2	PPI | PPI_low_plus_0.3	JUNB	1	PPI	BRCA1
PRKCZ	2	PPI | PPI_low_plus_0.3	RELA	1	PPI	ETHE1
PRKCZ	2	PPI | PPI_low_plus_0.3	RELA	1	Corum_complexes	ESR1
PRKCZ	2	PPI | PPI_low_plus_0.3	RELA	1	Corum_complexes	MTIF2
ACTA1	2	PPI | PPI_low_plus_0.3	CCT5	1	PPI_low_plus_0.3	IMMT
PRKACA	2	PPI | PPI_low_plus_0.3	HMGN1	1	PPI	PRKCA
CAV1	2	PPI | PPI_low_plus_0.3	PRNP	1	PPI_low_plus_0.3	HSPD1
CAV1	2	PPI | PPI_low_plus_0.3	PRNP	1	KEGG_pathway	SOD1
CAV1	2	PPI | PPI_low_plus_0.3	PRNP	1	KEGG_pathway	BAX
CAV1	2	PPI | PPI_low_plus_0.3	PRNP	2	PPI | PPI_low_plus_0.3	HSPD1
RPS6	2	PPI | PPI_low_plus_0.3	RPS14	1	Corum_complexes	SLC25A5
RPS6	2	PPI | PPI_low_plus_0.3	RPS14	2	PPI_low_plus_0.3 | Corum_complexes	TUFM
YWHAH	2	PPI | PPI_low_plus_0.3	CDC25C	2	PPI | PPI_low_plus_0.3	TP53
DOK1	2	PPI | PPI_low_plus_0.3	LYN	2	PPI | PPI_low_plus_0.3	HCLS1
CBLB	2	PPI | PPI_low_plus_0.3	PLCG2	1	Corum_complexes	PRKCA
CAV1	2	PPI | PPI_low_plus_0.3	TRAF2	2	PPI | KEGG_pathway	MAP3K5
CAV1	2	PPI | PPI_low_plus_0.3	TRAF2	1	PPI	CASP8
RPS6	2	PPI | PPI_low_plus_0.3	RPL30	1	PPI_low_plus_0.3	MRPS15
RPS6	2	PPI | PPI_low_plus_0.3	RPL30	1	Corum_complexes	SLC25A5
RPS6	2	PPI | PPI_low_plus_0.3	RPL30	1	Corum_complexes	TUFM
RPS6	2	PPI | PPI_low_plus_0.3	RPL13	1	Corum_complexes	SLC25A5
RPS6	2	PPI | PPI_low_plus_0.3	RPL13	1	Corum_complexes	TUFM
RPS6	2	PPI | PPI_low_plus_0.3	RPL13	1	PPI_low_plus_0.3	TUFM
RPS6	2	PPI | PPI_low_plus_0.3	RPL11	1	Corum_complexes	SLC25A5
RPS6	2	PPI | PPI_low_plus_0.3	RPL11	2	PPI_low_plus_0.3 | Corum_complexes	TUFM
RPS6	2	PPI | PPI_low_plus_0.3	RPL13A	1	Corum_complexes	SLC25A5
RPS6	2	PPI | PPI_low_plus_0.3	RPL13A	1	Corum_complexes	TUFM
RPS6	2	PPI | PPI_low_plus_0.3	RPL13A	1	PPI_low_plus_0.3	TUFM
PTK2	2	KEGG_complexes | PPI_low_plus_0.3	BTK	1	PPI	PRKCA
PTK2	2	KEGG_complexes | PPI_low_plus_0.3	BTK	1	PPI	SH3BP5
CSK	2	KEGG_complexes | PPI_low_plus_0.3	ABL1	1	PPI_low_plus_0.3	WASF1
PPP1CA	2	KEGG_complexes | PPI_low_plus_0.3	PPP3CA	1	PPI	BCL2
PPP1CA	2	KEGG_complexes | PPI_low_plus_0.3	PPP3CA	1	PPI	SOD1
PPP1CA	2	KEGG_complexes | PPI_low_plus_0.3	PPP2CA	1	PPI	BCL2
PPP1CA	2	KEGG_complexes | PPI_low_plus_0.3	PPP2CA	1	PPI	TP53
AKT2	2	KEGG_complexes | PPI_low_plus_0.3	RIPK2	1	KEGG_pathway	CASP8
AKT2	2	KEGG_complexes | PPI_low_plus_0.3	RIPK1	1	PPI	CASP8
MAP2K2	2	KEGG_complexes | PPI_low_plus_0.3	MAP2K6	1	KEGG_pathway	MAP3K5
MAP2K1	2	KEGG_complexes | PPI_low_plus_0.3	MAP2K6	1	KEGG_pathway	MAP3K5
MAP2K1	2	KEGG_complexes | PPI_low_plus_0.3	MAP2K4	1	Corum_complexes	MAP3K5
AKT1	2	KEGG_complexes | PPI_low_plus_0.3	SRPK1	1	Corum_complexes	TUFM
AKT1	2	KEGG_complexes | PPI_low_plus_0.3	SRPK1	1	Corum_complexes	SLC25A5
BCR	2	KEGG_complexes | PPI_low_plus_0.3	SRPK1	1	Corum_complexes	TUFM
BCR	2	KEGG_complexes | PPI_low_plus_0.3	SRPK1	1	Corum_complexes	SLC25A5
IKBKB	2	KEGG_complexes | PPI_low_plus_0.3	IKBKE	1	PPI_low_plus_0.3	MRPS14
MAPK8	2	KEGG_complexes | PPI_low_plus_0.3	MAPK12	1	KEGG_pathway	TP53
SRC	2	KEGG_complexes | PPI_low_plus_0.3	BTK	1	PPI	PRKCA
SRC	2	KEGG_complexes | PPI_low_plus_0.3	BTK	1	PPI	SH3BP5
PDPK1	2	KEGG_complexes | PPI	RPS6KA1	1	PPI	ESR1
JAK1	2	PPI | KEGG_pathway	STAT3	1	KEGG_pathway	CPT1B
MAPK10	2	PPI | KEGG_pathway	JUN	1	PPI	BRCA1
MAPK10	2	PPI | KEGG_pathway	JUN	1	Corum_complexes	ESR1
MAPK3	2	PPI | KEGG_pathway	RPS6KA3	1	PPI	ESR1
GSK3B	2	PPI | KEGG_pathway	CCND1	1	PPI	ESR1
MAP3K1	2	PPI | KEGG_pathway	TRAF2	1	PPI	CASP8
FBP2	2	BiGG_paired | KEGG_paired	ALDOC	1	KEGG_paired	ALDH2
FBP2	2	BiGG_paired | KEGG_paired	ALDOC	1	KEGG_paired	ALDH1B1
FBP2	2	BiGG_paired | KEGG_paired	ALDOC	1	BiGG_paired	ALDH1A3
FBP2	2	BiGG_paired | KEGG_paired	ALDOB	1	KEGG_paired	ALDH2
FBP2	2	BiGG_paired | KEGG_paired	ALDOB	1	KEGG_paired	ALDH1B1
FBP2	2	BiGG_paired | KEGG_paired	ALDOB	1	BiGG_paired	ALDH1A3
FBP2	2	BiGG_paired | KEGG_paired	ALDOA	1	KEGG_paired	ALDH1B1
FBP2	2	BiGG_paired | KEGG_paired	ALDOA	1	KEGG_paired	ALDH2
FBP2	2	BiGG_paired | KEGG_paired	ALDOA	1	BiGG_paired	ALDH1A3
FBP2	2	BiGG_paired | KEGG_paired	ALDOA	1	PPI	GPD2
FBP1	2	BiGG_paired | KEGG_paired	ALDOC	1	KEGG_paired	ALDH2
FBP1	2	BiGG_paired | KEGG_paired	ALDOC	1	KEGG_paired	ALDH1B1
FBP1	2	BiGG_paired | KEGG_paired	ALDOC	1	BiGG_paired	ALDH1A3
FBP1	2	BiGG_paired | KEGG_paired	ALDOB	1	KEGG_paired	ALDH2
FBP1	2	BiGG_paired | KEGG_paired	ALDOB	1	KEGG_paired	ALDH1B1
FBP1	2	BiGG_paired | KEGG_paired	ALDOB	1	BiGG_paired	ALDH1A3
FBP1	2	BiGG_paired | KEGG_paired	ALDOA	1	KEGG_paired	ALDH1B1
FBP1	2	BiGG_paired | KEGG_paired	ALDOA	1	KEGG_paired	ALDH2
FBP1	2	BiGG_paired | KEGG_paired	ALDOA	1	BiGG_paired	ALDH1A3
FBP1	2	BiGG_paired | KEGG_paired	ALDOA	1	PPI	GPD2
PPP1CA	2	PPI_low_plus_0.3 | Corum_complexes	SF3B4	1	Corum_complexes	TRAP1
PPP1CA	2	PPI_low_plus_0.3 | Corum_complexes	SF3B4	1	Corum_complexes	HSPD1
NOLC1	2	PPI_low_plus_0.3 | Corum_complexes	DHX9	1	Corum_complexes	SLC25A5
NOLC1	2	PPI_low_plus_0.3 | Corum_complexes	DHX9	1	Corum_complexes	TUFM
NOLC1	2	PPI_low_plus_0.3 | Corum_complexes	DHX9	1	PPI	BRCA1
NOLC1	2	PPI_low_plus_0.3 | Corum_complexes	ILF2	1	Corum_complexes	SLC25A5
NOLC1	2	PPI_low_plus_0.3 | Corum_complexes	ILF2	1	Corum_complexes	TUFM
NOLC1	2	PPI_low_plus_0.3 | Corum_complexes	MYBBP1A	1	Corum_complexes	SLC25A5
NOLC1	2	PPI_low_plus_0.3 | Corum_complexes	MYBBP1A	1	Corum_complexes	TUFM
NOLC1	2	PPI_low_plus_0.3 | Corum_complexes	MYBBP1A	2	KEGG_paired | KEGG_complexes	POLG
NOLC1	2	PPI_low_plus_0.3 | Corum_complexes	NCL	1	Corum_complexes	SLC25A5
NOLC1	2	PPI_low_plus_0.3 | Corum_complexes	NCL	1	Corum_complexes	TUFM
NOLC1	2	PPI_low_plus_0.3 | Corum_complexes	PWP1	1	Corum_complexes	SLC25A5
NOLC1	2	PPI_low_plus_0.3 | Corum_complexes	PWP1	1	Corum_complexes	TUFM
NOLC1	2	PPI_low_plus_0.3 | Corum_complexes	RBM28	1	Corum_complexes	SLC25A5
NOLC1	2	PPI_low_plus_0.3 | Corum_complexes	RBM28	1	Corum_complexes	TUFM
NOLC1	2	PPI_low_plus_0.3 | Corum_complexes	U2AF1	1	Corum_complexes	HSPD1
NOLC1	2	PPI_low_plus_0.3 | Corum_complexes	U2AF1	1	Corum_complexes	TRAP1
NOLC1	2	PPI_low_plus_0.3 | Corum_complexes	U2AF1	1	Corum_complexes	SLC25A5
NOLC1	2	PPI_low_plus_0.3 | Corum_complexes	U2AF1	1	Corum_complexes	TUFM
CAV1	2	PPI | Corum_complexes	NOS3	2	BiGG_paired | KEGG_paired	ASS1
CAV1	2	PPI | Corum_complexes	NOS3	1	KEGG_paired	OTC
CAV1	2	PPI | Corum_complexes	NOS3	1	BiGG_paired	SLC25A15
CAV1	2	PPI | Corum_complexes	NOS3	1	BiGG_paired	SLC25A2
AKT1	2	PPI | Corum_complexes	AR	1	PPI	BRCA1
CBL	2	PPI | Corum_complexes	EGFR	1	PPI	ESR1
IKBKB	2	PPI | Corum_complexes	NCOA3	1	PPI	ESR2
IKBKB	2	PPI | Corum_complexes	NCOA3	2	PPI | Corum_complexes	ESR1
CBLB	2	PPI | Corum_complexes	SH3KBP1	1	Corum_complexes	ARHGAP17
IKBKB	2	PPI | Corum_complexes	RELA	1	PPI	ETHE1
IKBKB	2	PPI | Corum_complexes	RELA	1	Corum_complexes	ESR1
IKBKB	2	PPI | Corum_complexes	RELA	1	Corum_complexes	MTIF2
CALM1	1	PPI_low_plus_0.3	IQGAP2	1	Corum_complexes	MTIF2
CALM1	1	PPI_low_plus_0.3	LYST	1	PPI_low_plus_0.3	MRPL17
EIF4E	1	PPI_low_plus_0.3	NAT10	1	PPI_low_plus_0.3	HSPD1
EIF4E	1	PPI_low_plus_0.3	SNRPB	1	PPI_low_plus_0.3	MRPL4
EIF4E	1	PPI_low_plus_0.3	SNRPB	2	PPI_low_plus_0.3 | Corum_complexes	TRAP1
EIF4E	1	PPI_low_plus_0.3	SNRPB	1	PPI_low_plus_0.3	HSPD1
EIF4E	1	PPI_low_plus_0.3	SNRPB	1	Corum_complexes	HSPD1
EIF4E	1	PPI_low_plus_0.3	RBM28	1	Corum_complexes	SLC25A5
EIF4E	1	PPI_low_plus_0.3	RBM28	1	Corum_complexes	TUFM
HRAS	1	PPI_low_plus_0.3	DGKZ	1	PPI	PRKCA
NOLC1	1	PPI_low_plus_0.3	RPL21	1	Corum_complexes	SLC25A5
NOLC1	1	PPI_low_plus_0.3	RPL21	1	Corum_complexes	TUFM
NOLC1	1	PPI_low_plus_0.3	RPL5	1	Corum_complexes	SLC25A5
NOLC1	1	PPI_low_plus_0.3	RPL5	1	Corum_complexes	TUFM
NOLC1	1	PPI_low_plus_0.3	RPL5	1	PPI_low_plus_0.3	MRPL15
NOLC1	1	PPI_low_plus_0.3	RPL5	1	PPI_low_plus_0.3	TUFM
NOLC1	1	PPI_low_plus_0.3	GNL3	1	Corum_complexes	SLC25A5
NOLC1	1	PPI_low_plus_0.3	GNL3	1	Corum_complexes	TUFM
NOLC1	1	PPI_low_plus_0.3	GNL3	2	PPI | PPI_low_plus_0.3	TP53
NOLC1	1	PPI_low_plus_0.3	GTF2B	1	PPI	ESR1
NOLC1	1	PPI_low_plus_0.3	GTF2B	1	Corum_complexes	BRCA1
PRKAR2A	1	PPI_low_plus_0.3	KPNA6	1	PPI_low_plus_0.3	IDH3A
RPS6	1	PPI_low_plus_0.3	RPL28	1	Corum_complexes	SLC25A5
RPS6	1	PPI_low_plus_0.3	RPL28	2	PPI_low_plus_0.3 | Corum_complexes	TUFM
RPS6	1	PPI_low_plus_0.3	RPL22	1	Corum_complexes	SLC25A5
RPS6	1	PPI_low_plus_0.3	RPL22	1	Corum_complexes	TUFM
RPS6	1	PPI_low_plus_0.3	YBX1	2	PPI_low_plus_0.3 | Corum_complexes	TUFM
RPS6	1	PPI_low_plus_0.3	YBX1	1	Corum_complexes	SLC25A5
RPS6	1	PPI_low_plus_0.3	RPS13	1	Corum_complexes	SLC25A5
RPS6	1	PPI_low_plus_0.3	RPS13	1	Corum_complexes	TUFM
RPS6	1	PPI_low_plus_0.3	RPS16	1	Corum_complexes	SLC25A5
RPS6	1	PPI_low_plus_0.3	RPS16	1	Corum_complexes	TUFM
RPS6	1	PPI_low_plus_0.3	RPS16	1	PPI_low_plus_0.3	TUFM
RPS6	1	PPI_low_plus_0.3	RPL5	1	Corum_complexes	SLC25A5
RPS6	1	PPI_low_plus_0.3	RPL5	1	Corum_complexes	TUFM
RPS6	1	PPI_low_plus_0.3	RPL5	1	PPI_low_plus_0.3	MRPL15
RPS6	1	PPI_low_plus_0.3	RPL5	1	PPI_low_plus_0.3	TUFM
RPS6	1	PPI_low_plus_0.3	NHP2L1	1	Corum_complexes	SLC25A5
RPS6	1	PPI_low_plus_0.3	NHP2L1	1	Corum_complexes	TUFM
RPS6	1	PPI_low_plus_0.3	RPL23	1	Corum_complexes	SLC25A5
RPS6	1	PPI_low_plus_0.3	RPL23	1	Corum_complexes	TUFM
RPS6	1	PPI_low_plus_0.3	RPL36	1	Corum_complexes	SLC25A5
RPS6	1	PPI_low_plus_0.3	RPL36	1	Corum_complexes	TUFM
RPS6	1	PPI_low_plus_0.3	RPS5	1	PPI_low_plus_0.3	TOMM40
RPS6	1	PPI_low_plus_0.3	RPL21	1	Corum_complexes	SLC25A5
RPS6	1	PPI_low_plus_0.3	RPL21	1	Corum_complexes	TUFM
RPS6	1	PPI_low_plus_0.3	RPL27	1	Corum_complexes	SLC25A5
RPS6	1	PPI_low_plus_0.3	RPL27	2	PPI_low_plus_0.3 | Corum_complexes	TUFM
RPS6	1	PPI_low_plus_0.3	RPL27	1	PPI_low_plus_0.3	MRPL13
SRC	1	PPI_low_plus_0.3	DGKZ	1	PPI	PRKCA
SRC	1	PPI_low_plus_0.3	WAS	1	PPI_low_plus_0.3	HCLS1
SRC	1	PPI_low_plus_0.3	TRAF1	1	PPI	CASP8
YWHAG	1	PPI_low_plus_0.3	RPL21	1	Corum_complexes	SLC25A5
YWHAG	1	PPI_low_plus_0.3	RPL21	1	Corum_complexes	TUFM
YWHAG	1	PPI_low_plus_0.3	DHX15	1	Corum_complexes	HSPD1
YWHAG	1	PPI_low_plus_0.3	DHX15	1	Corum_complexes	TRAP1
YWHAG	1	PPI_low_plus_0.3	DHX15	1	PPI_low_plus_0.3	HSPD1
YWHAG	1	PPI_low_plus_0.3	DHX15	1	PPI_low_plus_0.3	MRPL13
YWHAG	1	PPI_low_plus_0.3	DHX15	1	PPI_low_plus_0.3	MRPL3
YWHAG	1	PPI_low_plus_0.3	SFRS1	1	PPI_low_plus_0.3	HSPD1
YWHAG	1	PPI_low_plus_0.3	SFRS1	1	Corum_complexes	HSPD1
YWHAH	1	PPI_low_plus_0.3	ABL1	1	PPI_low_plus_0.3	WASF1
YWHAH	1	PPI_low_plus_0.3	NCOA1	1	PPI	ESR1
AKT1	1	PPI	PEA15	1	PPI	CASP8
MAPK10	1	PPI	MIR7-1	1	Corum_complexes	C1QBP
AKT1	1	PPI	NOS3	2	BiGG_paired | KEGG_paired	ASS1
AKT1	1	PPI	NOS3	1	KEGG_paired	OTC
AKT1	1	PPI	NOS3	1	BiGG_paired	SLC25A15
AKT1	1	PPI	NOS3	1	BiGG_paired	SLC25A2
RPS6	1	PPI	RPS2	1	Corum_complexes	SLC25A5
RPS6	1	PPI	RPS2	1	Corum_complexes	TUFM
RPS6	1	PPI	RPL8	1	Corum_complexes	SLC25A5
RPS6	1	PPI	RPL8	1	Corum_complexes	TUFM
RPS6	1	PPI	RPL4	1	Corum_complexes	SLC25A5
RPS6	1	PPI	RPL4	1	Corum_complexes	TUFM
STX4	1	PPI	RAB4A	1	PPI	SOD2
MAPK1	1	PPI	STAT5A	1	PPI	ESR2
MAPK1	1	PPI	STAT5A	1	KEGG_pathway	BCL2L1
PRKACA	1	PPI	GNMT	1	KEGG_paired	DMGDH
CALM2	1	PPI	GRM5	1	PPI	PRKCA
CBL	1	PPI	CD2AP	1	Corum_complexes	ARHGAP17
NCK2	1	PPI	EGFR	1	PPI	ESR1
PIK3R3	1	PPI	RB1	1	PPI	PHB
PIK3R3	1	PPI	RB1	1	PPI	TGM2
PIK3R3	1	PPI	RB1	2	PPI | PPI_low_plus_0.3	TRAP1
PIK3R3	1	PPI	RB1	1	PPI	BRCA1
PIK3R3	1	PPI	RB1	1	Corum_complexes	C1QBP
MKNK1	1	PPI	PLA2G4A	2	KEGG_paired | KEGG_complexes	PLA2G2A
MKNK1	1	PPI	PLA2G4A	2	KEGG_paired | KEGG_complexes	PLA2G1B
RASA1	1	PPI	EGFR	1	PPI	ESR1
PRKCZ	1	PPI	PEBP1	1	PPI	PRKCA
ROCK1	1	PPI	EZR	1	PPI	PRKCA
MAPK3	1	PPI	RPS6KA1	1	PPI	ESR1
RASA1	1	PPI	HTT	1	PPI	TP53
GSK3B	1	PPI	MYC	1	PPI	BRCA1
PRKCZ	1	PPI	PPP3CA	1	PPI	SOD1
CAV1	1	PPI	APP	1	Corum_complexes	TOMM40
CAV1	1	PPI	APP	1	PPI	HADHB
CAV1	1	PPI	EGFR	1	PPI	ESR1
GRB2	1	PPI	MTA1	2	PPI | PPI_low_plus_0.3	TP53
GRB2	1	PPI	MTA1	1	Corum_complexes	ESR1
ARFGAP1	1	PPI	CSNK1D	1	PPI	TP53
CRKL	1	PPI	STAT5A	1	PPI	ESR2
CRKL	1	PPI	STAT5A	1	KEGG_pathway	BCL2L1
PIK3R1	1	PPI	EGFR	1	PPI	ESR1
MAPK1	1	PPI	SMAD3	1	PPI	CYP11A1
MAPK1	1	PPI	SMAD3	1	Corum_complexes	BRCA1
PIK3R2	1	PPI	EGFR	1	PPI	ESR1
SGK1	1	PPI	KPNA2	1	Corum_complexes	MTIF2
SGK1	1	PPI	KPNA2	1	PPI	TP53
MAPK1	1	PPI	RB1	1	PPI	TGM2
MAPK1	1	PPI	RB1	2	PPI | PPI_low_plus_0.3	TRAP1
MAPK1	1	PPI	RB1	1	PPI	BRCA1
MAPK1	1	PPI	RB1	1	Corum_complexes	C1QBP
CAPN1	1	PPI	NFKBIA	1	PPI	SLC25A5
MAPK8	1	PPI	WWOX	1	PPI	TP53
GRB2	1	PPI	ADA	1	KEGG_paired	TYMP
GRB2	1	PPI	ADA	1	KEGG_paired	NT5M
MAPK3	1	PPI	MBP	1	PPI	PRKCA
RPS6KB1	1	PPI	PPP2CA	1	PPI	TP53
PRKACA	1	PPI	NOS1	1	PPI	PRKCA
PRKACA	1	PPI	NOS1	2	BiGG_paired | KEGG_paired	ASS1
PRKACA	1	PPI	NOS1	1	KEGG_paired	OTC
PRKACA	1	PPI	NOS1	1	BiGG_paired	SLC25A15
PRKACA	1	PPI	NOS1	1	BiGG_paired	SLC25A2
RPS6	1	PPI	RPS3A	1	Corum_complexes	SLC25A5
RPS6	1	PPI	RPS3A	1	Corum_complexes	TUFM
RPS6	1	PPI	RPS24	1	Corum_complexes	SLC25A5
RPS6	1	PPI	RPS24	1	Corum_complexes	TUFM
RPS6	1	PPI	RPS17	1	Corum_complexes	SLC25A5
RPS6	1	PPI	RPS17	1	Corum_complexes	TUFM
MAPK8	1	PPI	MYC	1	PPI	BRCA1
PRKACA	1	PPI	RRAD	1	PPI	PRKCA
MAPK3	1	PPI	STAT3	1	KEGG_pathway	CPT1B
PRKACA	1	PPI	GSK3A	1	PPI	PRKCA
MAPK1	1	PPI	MBP	1	PPI	PRKCA
MAPK8	1	PPI	JUN	1	PPI	BRCA1
MAPK8	1	PPI	JUN	1	Corum_complexes	ESR1
GSK3B	1	PPI	APP	1	Corum_complexes	TOMM40
GSK3B	1	PPI	APP	1	PPI	HADHB
GRB2	1	PPI	MAPK12	1	KEGG_pathway	TP53
PIK3R1	1	PPI	SH3KBP1	1	Corum_complexes	ARHGAP17
CREB1	1	PPI	GTF2F2	1	Corum_complexes	BRCA1
GRB2	1	PPI	ANXA2	2	PPI | PPI_low_plus_0.3	PHB
GRB2	1	PPI	ANXA2	1	PPI	CTSB
RPS6	1	PPI	RPL7A	1	Corum_complexes	SLC25A5
RPS6	1	PPI	RPL7A	1	Corum_complexes	TUFM
RPS6	1	PPI	RPL14	1	Corum_complexes	SLC25A5
RPS6	1	PPI	RPL14	1	Corum_complexes	TUFM
MAPK8	1	PPI	BCL2L11	1	PPI	BCL2L2
MAPK8	1	PPI	BCL2L11	1	PPI	MCL1
ACTA1	1	PPI	EGFR	1	PPI	ESR1
GRB10	1	PPI	EGFR	1	PPI	ESR1
NCK2	1	PPI	MIR7-1	1	Corum_complexes	C1QBP
MAPK1	1	PPI	STAT3	1	KEGG_pathway	CPT1B
YWHAG	1	PPI	PUF60	1	Corum_complexes	TRAP1
YWHAG	1	PPI	PUF60	1	Corum_complexes	HSPD1
MAPK1	1	PPI	IQGAP1	1	Corum_complexes	C1QBP
RPS6	1	PPI	RPL23A	1	Corum_complexes	SLC25A5
RPS6	1	PPI	RPL23A	1	Corum_complexes	TUFM
MAPK8	1	PPI	STAT3	1	KEGG_pathway	CPT1B
MAPK1	1	PPI	RPS6KA3	1	PPI	ESR1
MAPK1	1	PPI	RPS6KA1	1	PPI	ESR1
CREB1	1	PPI	RPS6KA3	1	PPI	ESR1
INS	1	PPI	RB1	2	PPI | PPI_low_plus_0.3	TRAP1
INS	1	PPI	RB1	1	PPI	BRCA1
INS	1	PPI	RB1	1	Corum_complexes	C1QBP
PIK3CG	1	KEGG_pathway	RAC1	1	KEGG_pathway	MAP3K5
PIK3CG	1	KEGG_pathway	RAC1	1	KEGG_pathway	WASF1
BCR	1	KEGG_pathway	STAT5A	1	KEGG_pathway	BCL2L1
AKT2	1	KEGG_pathway	CDKN1A	1	KEGG_pathway	TP53
AKT2	1	KEGG_pathway	CHUK	1	Corum_complexes	ESR1
AKT2	1	KEGG_pathway	CHUK	1	Corum_complexes	MTIF2
AKT2	1	KEGG_pathway	MDM2	2	PPI | Corum_complexes	ESR1
MAPK3	1	KEGG_pathway	JUN	1	PPI	BRCA1
MAPK3	1	KEGG_pathway	JUN	1	Corum_complexes	ESR1
MAPK3	1	KEGG_pathway	MYC	1	PPI	BRCA1
MAPK3	1	KEGG_pathway	CCND1	1	PPI	ESR1
AKT2	1	KEGG_pathway	NFKBIB	1	Corum_complexes	MTIF2
HRAS	1	KEGG_pathway	MAPK12	1	KEGG_pathway	TP53
SRC	1	KEGG_pathway	RAC1	1	KEGG_pathway	WASF1
PRKX	1	KEGG_pathway	CDC25C	2	PPI | PPI_low_plus_0.3	TP53
CALML3	1	KEGG_pathway	PPP3CC	1	KEGG_pathway	SOD1
RHOA	1	KEGG_pathway	BCAR1	1	Corum_complexes	ESR1
AKT2	1	KEGG_pathway	NFKB1	1	Corum_complexes	MTIF2
PIK3CG	1	KEGG_pathway	PLCG2	1	Corum_complexes	PRKCA
SREBF1	1	KEGG_pathway	HK3	1	KEGG_paired	GPI
SREBF1	1	KEGG_pathway	HK3	2	BiGG_complexes | KEGG_complexes	HK1
SREBF1	1	KEGG_pathway	HK3	1	PPI	GRN
MAP3K1	1	KEGG_pathway	MAP2K3	1	KEGG_pathway	MAP3K5
CALML3	1	KEGG_pathway	NOS1	2	BiGG_paired | KEGG_paired	ASS1
CALML3	1	KEGG_pathway	NOS1	1	KEGG_paired	OTC
CALML3	1	KEGG_pathway	NOS1	1	BiGG_paired	SLC25A15
CALML3	1	KEGG_pathway	NOS1	1	BiGG_paired	SLC25A2
INS	1	KEGG_pathway	RPS6KA3	1	PPI	ESR1
SOS2	1	KEGG_pathway	MYC	1	PPI	BRCA1
SOS2	1	KEGG_pathway	CCND1	1	PPI	ESR1
ELK1	1	KEGG_pathway	CCND1	1	PPI	ESR1
PRKCZ	1	KEGG_pathway	PARD3	1	Corum_complexes	ARHGAP17
MAP3K1	1	KEGG_pathway	CHUK	1	Corum_complexes	ESR1
MAP3K1	1	KEGG_pathway	CHUK	1	Corum_complexes	MTIF2
AKT2	1	KEGG_pathway	MAP2K4	1	Corum_complexes	MAP3K5
MAP3K1	1	KEGG_pathway	NFKB1	1	Corum_complexes	MTIF2
PKLR	1	KEGG_paired	AK7	1	KEGG_paired	NT5M
PKLR	1	KEGG_paired	AK5	1	KEGG_paired	NT5M
PKLR	1	KEGG_paired	AK1	1	KEGG_paired	NT5M
PKLR	1	KEGG_paired	NME7	1	KEGG_paired	AK2
PKLR	1	KEGG_paired	NME7	1	KEGG_paired	POLG
PKLR	1	KEGG_paired	NME7	1	KEGG_paired	AK3L1
PKLR	1	KEGG_paired	NME6	1	KEGG_paired	DUT
PKLR	1	KEGG_paired	NME6	1	KEGG_paired	AK2
PKLR	1	KEGG_paired	NME6	1	KEGG_paired	POLG
PKLR	1	KEGG_paired	NME6	1	KEGG_paired	AK3L1
PKLR	1	KEGG_paired	NME5	1	KEGG_paired	AK2
PKLR	1	KEGG_paired	NME5	1	KEGG_paired	POLG
PKLR	1	KEGG_paired	NME5	1	KEGG_paired	AK3L1
PKLR	1	KEGG_paired	NME4	1	KEGG_paired	AK2
PKLR	1	KEGG_paired	NME4	1	KEGG_paired	POLG
PKLR	1	KEGG_paired	NME4	1	KEGG_paired	AK3L1
PKLR	1	KEGG_paired	NME3	1	KEGG_paired	DUT
PKLR	1	KEGG_paired	NME3	2	KEGG_paired | PPI_low_plus_0.3	POLG
PKLR	1	KEGG_paired	NME3	1	KEGG_paired	AK2
PKLR	1	KEGG_paired	NME3	1	KEGG_paired	AK3L1
PKLR	1	KEGG_paired	NME2	1	KEGG_paired	AK2
PKLR	1	KEGG_paired	NME2	1	KEGG_paired	POLG
PKLR	1	KEGG_paired	NME2	1	KEGG_paired	AK3L1
PKLR	1	KEGG_paired	NME1	1	KEGG_paired	AK2
PKLR	1	KEGG_paired	NME1	1	KEGG_paired	POLG
PKLR	1	KEGG_paired	NME1	1	KEGG_paired	AK3L1
PKLR	1	KEGG_paired	ITPA	1	KEGG_paired	NT5M
PKLR	1	KEGG_paired	ITPA	1	KEGG_paired	POLG
PKLR	1	KEGG_paired	ITPA	1	KEGG_paired	DGUOK
PKLR	1	KEGG_paired	NME1-NME2	1	KEGG_paired	DUT
PKLR	1	KEGG_paired	NME1-NME2	1	KEGG_paired	POLG
PKLR	1	KEGG_paired	NME1-NME2	1	KEGG_paired	AK2
PKLR	1	KEGG_paired	NME1-NME2	1	KEGG_paired	AK3L1
RPS6	1	Corum_complexes	RPS7	1	Corum_complexes	SLC25A5
RPS6	1	Corum_complexes	RPS7	1	Corum_complexes	TUFM
RPS6	1	Corum_complexes	RPS7	1	PPI_low_plus_0.3	TUFM
RPS6	1	Corum_complexes	RPS8	1	Corum_complexes	SLC25A5
RPS6	1	Corum_complexes	RPS8	1	Corum_complexes	TUFM
RPS6	1	Corum_complexes	RPS8	1	PPI_low_plus_0.3	TUFM
RPS6	1	Corum_complexes	RPS9	1	Corum_complexes	SLC25A5
RPS6	1	Corum_complexes	RPS9	1	Corum_complexes	TUFM
STX4	1	Corum_complexes	VAMP7	1	Corum_complexes	VAMP1
PPP1CA	1	Corum_complexes	SF3B1	1	Corum_complexes	TRAP1
PPP1CA	1	Corum_complexes	SF3B1	1	Corum_complexes	HSPD1
PPP1CA	1	Corum_complexes	SF3B2	2	PPI_low_plus_0.3 | Corum_complexes	TRAP1
PPP1CA	1	Corum_complexes	SF3B2	1	PPI_low_plus_0.3	HSPD1
PPP1CA	1	Corum_complexes	SF3B2	1	Corum_complexes	HSPD1
PPP1CA	1	Corum_complexes	SFRS1	1	PPI_low_plus_0.3	HSPD1
PPP1CA	1	Corum_complexes	SFRS1	1	Corum_complexes	HSPD1
PPP1CA	1	Corum_complexes	SNRPA1	1	Corum_complexes	TRAP1
PPP1CA	1	Corum_complexes	SNRPA1	1	PPI_low_plus_0.3	HSPD1
PPP1CA	1	Corum_complexes	SNRPA1	1	Corum_complexes	HSPD1
PPP1CA	1	Corum_complexes	SNRPD1	1	Corum_complexes	TRAP1
PPP1CA	1	Corum_complexes	SNRPD1	1	Corum_complexes	HSPD1
PPP1CA	1	Corum_complexes	SNRPD1	1	Corum_complexes	C1QBP
PPP1CA	1	Corum_complexes	SNRPD2	1	Corum_complexes	TRAP1
PPP1CA	1	Corum_complexes	SNRPD2	1	Corum_complexes	HSPD1
PPP1CA	1	Corum_complexes	SNRPD3	1	Corum_complexes	TRAP1
PPP1CA	1	Corum_complexes	SNRPD3	1	Corum_complexes	HSPD1
GRB2	1	Corum_complexes	PLCG2	1	Corum_complexes	PRKCA
FOXO3	1	Corum_complexes	SMAD3	1	PPI	CYP11A1
FOXO3	1	Corum_complexes	SMAD3	1	Corum_complexes	BRCA1
FOXO3	1	Corum_complexes	SMAD4	1	PPI	ESR1
FOXO1	1	Corum_complexes	SMAD3	1	PPI	CYP11A1
FOXO1	1	Corum_complexes	SMAD3	1	Corum_complexes	BRCA1
FOXO1	1	Corum_complexes	SMAD4	1	PPI	ESR1
NOLC1	1	Corum_complexes	RPL10A	1	Corum_complexes	SLC25A5
NOLC1	1	Corum_complexes	RPL10A	1	Corum_complexes	TUFM
NOLC1	1	Corum_complexes	RPL11	1	Corum_complexes	SLC25A5
NOLC1	1	Corum_complexes	RPL11	2	PPI_low_plus_0.3 | Corum_complexes	TUFM
NOLC1	1	Corum_complexes	RPL12	1	Corum_complexes	SLC25A5
NOLC1	1	Corum_complexes	RPL12	1	Corum_complexes	TUFM
NOLC1	1	Corum_complexes	RPL13	1	Corum_complexes	SLC25A5
NOLC1	1	Corum_complexes	RPL13	1	Corum_complexes	TUFM
NOLC1	1	Corum_complexes	RPL13	1	PPI_low_plus_0.3	TUFM
NOLC1	1	Corum_complexes	RPL13A	1	Corum_complexes	SLC25A5
NOLC1	1	Corum_complexes	RPL13A	1	Corum_complexes	TUFM
NOLC1	1	Corum_complexes	RPL13A	1	PPI_low_plus_0.3	TUFM
NOLC1	1	Corum_complexes	RPL14	1	Corum_complexes	SLC25A5
NOLC1	1	Corum_complexes	RPL14	1	Corum_complexes	TUFM
NOLC1	1	Corum_complexes	RPL15	1	Corum_complexes	SLC25A5
NOLC1	1	Corum_complexes	RPL15	1	Corum_complexes	TUFM
NOLC1	1	Corum_complexes	SNORD58B	1	Corum_complexes	SLC25A5
NOLC1	1	Corum_complexes	SNORD58B	1	Corum_complexes	TUFM
NOLC1	1	Corum_complexes	RPL18	1	Corum_complexes	SLC25A5
NOLC1	1	Corum_complexes	RPL18	1	Corum_complexes	TUFM
NOLC1	1	Corum_complexes	RPL18A	1	Corum_complexes	SLC25A5
NOLC1	1	Corum_complexes	RPL18A	1	Corum_complexes	TUFM
NOLC1	1	Corum_complexes	RPL19	1	Corum_complexes	SLC25A5
NOLC1	1	Corum_complexes	RPL19	1	Corum_complexes	TUFM
NOLC1	1	Corum_complexes	RPL21	1	Corum_complexes	SLC25A5
NOLC1	1	Corum_complexes	RPL21	1	Corum_complexes	TUFM
NOLC1	1	Corum_complexes	RPL22	1	Corum_complexes	SLC25A5
NOLC1	1	Corum_complexes	RPL22	1	Corum_complexes	TUFM
NOLC1	1	Corum_complexes	RPL23	1	Corum_complexes	SLC25A5
NOLC1	1	Corum_complexes	RPL23	1	Corum_complexes	TUFM
NOLC1	1	Corum_complexes	RPL23A	1	Corum_complexes	SLC25A5
NOLC1	1	Corum_complexes	RPL23A	1	Corum_complexes	TUFM
NOLC1	1	Corum_complexes	RPL24	1	Corum_complexes	SLC25A5
NOLC1	1	Corum_complexes	RPL24	1	Corum_complexes	TUFM
NOLC1	1	Corum_complexes	RPL24	1	PPI_low_plus_0.3	TUFM
NOLC1	1	Corum_complexes	RPL26	1	Corum_complexes	SLC25A5
NOLC1	1	Corum_complexes	RPL26	1	Corum_complexes	TUFM
NOLC1	1	Corum_complexes	RPL27	1	Corum_complexes	SLC25A5
NOLC1	1	Corum_complexes	RPL27	2	PPI_low_plus_0.3 | Corum_complexes	TUFM
NOLC1	1	Corum_complexes	RPL27	1	PPI_low_plus_0.3	MRPL13
NOLC1	1	Corum_complexes	RPL27A	1	Corum_complexes	SLC25A5
NOLC1	1	Corum_complexes	RPL27A	2	PPI_low_plus_0.3 | Corum_complexes	TUFM
NOLC1	1	Corum_complexes	RPL28	1	Corum_complexes	SLC25A5
NOLC1	1	Corum_complexes	RPL28	2	PPI_low_plus_0.3 | Corum_complexes	TUFM
NOLC1	1	Corum_complexes	RPL29	1	Corum_complexes	SLC25A5
NOLC1	1	Corum_complexes	RPL29	1	Corum_complexes	TUFM
NOLC1	1	Corum_complexes	RPL29	1	PPI_low_plus_0.3	TUFM
NOLC1	1	Corum_complexes	RPL30	1	Corum_complexes	SLC25A5
NOLC1	1	Corum_complexes	RPL30	1	Corum_complexes	TUFM
NOLC1	1	Corum_complexes	RPL31	1	Corum_complexes	SLC25A5
NOLC1	1	Corum_complexes	RPL31	1	Corum_complexes	TUFM
NOLC1	1	Corum_complexes	RPL32	1	Corum_complexes	SLC25A5
NOLC1	1	Corum_complexes	RPL32	1	Corum_complexes	TUFM
NOLC1	1	Corum_complexes	RPL35	1	Corum_complexes	SLC25A5
NOLC1	1	Corum_complexes	RPL35	1	Corum_complexes	TUFM
NOLC1	1	Corum_complexes	RPL35	1	PPI_low_plus_0.3	TUFM
NOLC1	1	Corum_complexes	RPL36	1	Corum_complexes	SLC25A5
NOLC1	1	Corum_complexes	RPL36	1	Corum_complexes	TUFM
NOLC1	1	Corum_complexes	HNRNPH2	1	Corum_complexes	SLC25A5
NOLC1	1	Corum_complexes	HNRNPH2	1	Corum_complexes	TUFM
NOLC1	1	Corum_complexes	RPL37A	1	Corum_complexes	SLC25A5
NOLC1	1	Corum_complexes	RPL39	1	Corum_complexes	SLC25A5
NOLC1	1	Corum_complexes	RPL39	1	Corum_complexes	TUFM
NOLC1	1	Corum_complexes	RPL4	1	Corum_complexes	SLC25A5
NOLC1	1	Corum_complexes	RPL4	1	Corum_complexes	TUFM
NOLC1	1	Corum_complexes	RPL5	1	Corum_complexes	SLC25A5
NOLC1	1	Corum_complexes	RPL5	1	Corum_complexes	TUFM
NOLC1	1	Corum_complexes	RPL5	1	PPI_low_plus_0.3	MRPL15
NOLC1	1	Corum_complexes	RPL5	1	PPI_low_plus_0.3	TUFM
NOLC1	1	Corum_complexes	RPL6	1	Corum_complexes	SLC25A5
NOLC1	1	Corum_complexes	RPL6	1	Corum_complexes	TUFM
NOLC1	1	Corum_complexes	RPL7A	1	Corum_complexes	SLC25A5
NOLC1	1	Corum_complexes	RPL7A	1	Corum_complexes	TUFM
NOLC1	1	Corum_complexes	RPL8	1	Corum_complexes	SLC25A5
NOLC1	1	Corum_complexes	RPL8	1	Corum_complexes	TUFM
NOLC1	1	Corum_complexes	RPL9	1	Corum_complexes	SLC25A5
NOLC1	1	Corum_complexes	RPL9	1	Corum_complexes	TUFM
NOLC1	1	Corum_complexes	RPLP0	1	Corum_complexes	SLC25A5
NOLC1	1	Corum_complexes	RPLP0	1	Corum_complexes	TUFM
NOLC1	1	Corum_complexes	RPLP1	1	Corum_complexes	SLC25A5
NOLC1	1	Corum_complexes	RPLP1	2	PPI_low_plus_0.3 | Corum_complexes	TUFM
NOLC1	1	Corum_complexes	RPLP2	1	Corum_complexes	SLC25A5
NOLC1	1	Corum_complexes	RPLP2	1	Corum_complexes	TUFM
NOLC1	1	Corum_complexes	RPS11	1	Corum_complexes	SLC25A5
NOLC1	1	Corum_complexes	RPS11	1	Corum_complexes	TUFM
NOLC1	1	Corum_complexes	RPS12	1	Corum_complexes	SLC25A5
NOLC1	1	Corum_complexes	RPS12	1	Corum_complexes	TUFM
NOLC1	1	Corum_complexes	RPS13	1	Corum_complexes	SLC25A5
NOLC1	1	Corum_complexes	RPS13	1	Corum_complexes	TUFM
NOLC1	1	Corum_complexes	RPS14	1	Corum_complexes	SLC25A5
NOLC1	1	Corum_complexes	RPS14	2	PPI_low_plus_0.3 | Corum_complexes	TUFM
NOLC1	1	Corum_complexes	RPS15	1	Corum_complexes	SLC25A5
NOLC1	1	Corum_complexes	RPS15	1	Corum_complexes	TUFM
NOLC1	1	Corum_complexes	RPS15A	1	Corum_complexes	SLC25A5
NOLC1	1	Corum_complexes	RPS15A	1	Corum_complexes	TUFM
NOLC1	1	Corum_complexes	RPS15A	1	PPI_low_plus_0.3	TUFM
NOLC1	1	Corum_complexes	RPS16	1	Corum_complexes	SLC25A5
NOLC1	1	Corum_complexes	RPS16	1	Corum_complexes	TUFM
NOLC1	1	Corum_complexes	RPS16	1	PPI_low_plus_0.3	TUFM
NOLC1	1	Corum_complexes	RPS17	1	Corum_complexes	SLC25A5
NOLC1	1	Corum_complexes	RPS17	1	Corum_complexes	TUFM
NOLC1	1	Corum_complexes	RPS18P12	1	Corum_complexes	SLC25A5
NOLC1	1	Corum_complexes	RPS18P12	1	Corum_complexes	TUFM
NOLC1	1	Corum_complexes	RPS2	1	Corum_complexes	SLC25A5
NOLC1	1	Corum_complexes	RPS2	1	Corum_complexes	TUFM
NOLC1	1	Corum_complexes	RPS23	1	Corum_complexes	SLC25A5
NOLC1	1	Corum_complexes	RPS23	1	Corum_complexes	TUFM
NOLC1	1	Corum_complexes	RPS24	1	Corum_complexes	SLC25A5
NOLC1	1	Corum_complexes	RPS24	1	Corum_complexes	TUFM
NOLC1	1	Corum_complexes	RPS29	1	Corum_complexes	SLC25A5
NOLC1	1	Corum_complexes	RPS29	1	Corum_complexes	TUFM
NOLC1	1	Corum_complexes	RPS3A	1	Corum_complexes	SLC25A5
NOLC1	1	Corum_complexes	RPS3A	1	Corum_complexes	TUFM
NOLC1	1	Corum_complexes	RPS7	1	Corum_complexes	SLC25A5
NOLC1	1	Corum_complexes	RPS7	1	Corum_complexes	TUFM
NOLC1	1	Corum_complexes	RPS7	1	PPI_low_plus_0.3	TUFM
NOLC1	1	Corum_complexes	RPS8	1	Corum_complexes	SLC25A5
NOLC1	1	Corum_complexes	RPS8	1	Corum_complexes	TUFM
NOLC1	1	Corum_complexes	RPS8	1	PPI_low_plus_0.3	TUFM
NOLC1	1	Corum_complexes	RPS9	1	Corum_complexes	SLC25A5
NOLC1	1	Corum_complexes	RPS9	1	Corum_complexes	TUFM
NOLC1	1	Corum_complexes	SCYL2	1	Corum_complexes	SLC25A5
NOLC1	1	Corum_complexes	SCYL2	1	Corum_complexes	TUFM
NOLC1	1	Corum_complexes	SRP14	1	Corum_complexes	TUFM
NOLC1	1	Corum_complexes	SRP14	1	Corum_complexes	SLC25A5
NOLC1	1	Corum_complexes	SRPK1	1	Corum_complexes	TUFM
NOLC1	1	Corum_complexes	SRPK1	1	Corum_complexes	SLC25A5
NOLC1	1	Corum_complexes	TCOF1	2	PPI_low_plus_0.3 | Corum_complexes	TUFM
NOLC1	1	Corum_complexes	TCOF1	1	Corum_complexes	SLC25A5
NOLC1	1	Corum_complexes	TUBA1A	1	Corum_complexes	TUFM
NOLC1	1	Corum_complexes	TUBA1A	1	Corum_complexes	C1QBP
NOLC1	1	Corum_complexes	TUBA1A	1	Corum_complexes	SLC25A5
NOLC1	1	Corum_complexes	TUBB1	1	Corum_complexes	TUFM
NOLC1	1	Corum_complexes	TUBB1	1	Corum_complexes	C1QBP
NOLC1	1	Corum_complexes	TUBB1	1	Corum_complexes	SLC25A5
NOLC1	1	Corum_complexes	U2AF2	1	Corum_complexes	HSPD1
NOLC1	1	Corum_complexes	U2AF2	1	Corum_complexes	TRAP1
NOLC1	1	Corum_complexes	U2AF2	1	Corum_complexes	SLC25A5
NOLC1	1	Corum_complexes	U2AF2	1	Corum_complexes	TUFM
NOLC1	1	Corum_complexes	YBX1	2	PPI_low_plus_0.3 | Corum_complexes	TUFM
NOLC1	1	Corum_complexes	YBX1	1	Corum_complexes	SLC25A5
RPS6	1	Corum_complexes	RSL1D1	1	Corum_complexes	SLC25A5
RPS6	1	Corum_complexes	RSL1D1	1	Corum_complexes	TUFM
RPS6	1	Corum_complexes	SCYL2	1	Corum_complexes	SLC25A5
RPS6	1	Corum_complexes	SCYL2	1	Corum_complexes	TUFM
RPS6	1	Corum_complexes	SRP14	1	Corum_complexes	TUFM
RPS6	1	Corum_complexes	SRP14	1	Corum_complexes	SLC25A5
RPS6	1	Corum_complexes	SRPK1	1	Corum_complexes	TUFM
RPS6	1	Corum_complexes	SRPK1	1	Corum_complexes	SLC25A5
RPS6	1	Corum_complexes	TCOF1	2	PPI_low_plus_0.3 | Corum_complexes	TUFM
RPS6	1	Corum_complexes	TCOF1	1	Corum_complexes	SLC25A5
RPS6	1	Corum_complexes	TOP1	1	Corum_complexes	TUFM
RPS6	1	Corum_complexes	TOP1	1	PPI	TP53
RPS6	1	Corum_complexes	TOP1	1	Corum_complexes	SLC25A5
RPS6	1	Corum_complexes	TUBA1A	1	Corum_complexes	TUFM
RPS6	1	Corum_complexes	TUBA1A	1	Corum_complexes	C1QBP
RPS6	1	Corum_complexes	TUBA1A	1	Corum_complexes	SLC25A5
RPS6	1	Corum_complexes	TUBB1	1	Corum_complexes	TUFM
RPS6	1	Corum_complexes	TUBB1	1	Corum_complexes	C1QBP
RPS6	1	Corum_complexes	TUBB1	1	Corum_complexes	SLC25A5
RPS6	1	Corum_complexes	U2AF1	1	Corum_complexes	HSPD1
RPS6	1	Corum_complexes	U2AF1	1	Corum_complexes	TRAP1
RPS6	1	Corum_complexes	U2AF1	1	Corum_complexes	SLC25A5
RPS6	1	Corum_complexes	U2AF1	1	Corum_complexes	TUFM
RPS6	1	Corum_complexes	U2AF2	1	Corum_complexes	HSPD1
RPS6	1	Corum_complexes	U2AF2	1	Corum_complexes	TRAP1
RPS6	1	Corum_complexes	U2AF2	1	Corum_complexes	SLC25A5
RPS6	1	Corum_complexes	U2AF2	1	Corum_complexes	TUFM
RPS6	1	Corum_complexes	YBX1	2	PPI_low_plus_0.3 | Corum_complexes	TUFM
RPS6	1	Corum_complexes	YBX1	1	Corum_complexes	SLC25A5
CREB1	1	Corum_complexes	LMO4	1	Corum_complexes	BRCA1
CREB1	1	Corum_complexes	FHL2	1	PPI	ESR1
IKBKB	1	Corum_complexes	REL	1	Corum_complexes	MTIF2
IKBKB	1	Corum_complexes	IQGAP2	1	Corum_complexes	MTIF2
IKBKB	1	Corum_complexes	KPNA2	1	Corum_complexes	MTIF2
IKBKB	1	Corum_complexes	KPNA2	1	PPI	TP53
IKBKB	1	Corum_complexes	LRPPRC	1	Corum_complexes	MTIF2
IKBKB	1	Corum_complexes	MCC	1	Corum_complexes	MTIF2
IKBKB	1	Corum_complexes	PDCD2	1	Corum_complexes	MTIF2
IKBKB	1	Corum_complexes	POLR1A	1	Corum_complexes	MTIF2
IKBKB	1	Corum_complexes	POLR1B	1	Corum_complexes	MTIF2
IKBKB	1	Corum_complexes	POLR1D	1	Corum_complexes	MTIF2
IKBKB	1	Corum_complexes	POLR1E	1	Corum_complexes	MTIF2
IKBKB	1	Corum_complexes	POLR2H	1	Corum_complexes	BRCA1
IKBKB	1	Corum_complexes	POLR2H	1	Corum_complexes	MTIF2
IKBKB	1	Corum_complexes	POLR2L	1	Corum_complexes	BRCA1
IKBKB	1	Corum_complexes	POLR2L	1	Corum_complexes	MTIF2
IKBKB	1	Corum_complexes	RASAL2	1	Corum_complexes	MTIF2
IKBKB	1	Corum_complexes	SKP1	1	Corum_complexes	CRY1
IKBKB	1	Corum_complexes	SKP1	1	Corum_complexes	MTIF2
JAK1	1	Corum_complexes	LMO4	1	Corum_complexes	BRCA1
CBL	1	Corum_complexes	SH3KBP1	1	Corum_complexes	ARHGAP17
SLC2A4	1	BiGG_paired	HK3	2	BiGG_complexes | KEGG_complexes	HK1
SLC2A4	1	BiGG_paired	HK3	1	PPI	GRN
SRC	3	KEGG_complexes | PPI | PPI_low_plus_0.3	ABL1	1	PPI_low_plus_0.3	WASF1
SRC	3	KEGG_complexes | PPI | PPI_low_plus_0.3	ABL1	2	PPI | PPI_low_plus_0.3	TP53
IKBKB	3	PPI | PPI_low_plus_0.3 | KEGG_pathway	NFKBIA	1	PPI	SLC25A5
IKBKB	3	PPI | PPI_low_plus_0.3 | KEGG_pathway	NFKBIA	2	PPI | PPI_low_plus_0.3	TP53
PTK2	3	KEGG_complexes | PPI_low_plus_0.3 | KEGG_pathway	LYN	2	PPI | PPI_low_plus_0.3	HCLS1
GRB2	3	PPI | Corum_complexes | KEGG_pathway	EGFR	1	PPI	ESR1
MAPK10	3	PPI | Corum_complexes | KEGG_pathway	MAP2K4	1	Corum_complexes	MAP3K5
PTK2	3	PPI | Corum_complexes | KEGG_pathway	BCAR1	1	Corum_complexes	ESR1
PKLR	3	KEGG_paired | BiGG_complexes | KEGG_complexes	PKM2	1	KEGG_paired	POLG
PKLR	3	KEGG_paired | BiGG_complexes | KEGG_complexes	PKM2	1	KEGG_paired	AK3L1
PKLR	3	KEGG_paired | BiGG_complexes | KEGG_complexes	PKM2	1	KEGG_paired	AK2
BCR	2	PPI | PPI_low_plus_0.3	ABL1	1	PPI_low_plus_0.3	WASF1
BCR	2	PPI | PPI_low_plus_0.3	ABL1	2	PPI | PPI_low_plus_0.3	TP53
YWHAG	2	PPI | PPI_low_plus_0.3	SRPK1	1	Corum_complexes	SLC25A5
YWHAG	2	PPI | PPI_low_plus_0.3	SRPK1	1	Corum_complexes	TUFM
RPS6	2	PPI | PPI_low_plus_0.3	RPS13	1	Corum_complexes	SLC25A5
RPS6	2	PPI | PPI_low_plus_0.3	RPS13	1	Corum_complexes	TUFM
PRKCI	2	PPI | PPI_low_plus_0.3	GAPDH	1	Corum_complexes	MT-CO2
PRKCI	2	PPI | PPI_low_plus_0.3	GAPDH	1	Corum_complexes	NDUFAF1
PRKCZ	2	PPI | PPI_low_plus_0.3	BTK	1	PPI	PRKCA
PRKCZ	2	PPI | PPI_low_plus_0.3	BTK	1	PPI	SH3BP5
RPS6	2	PPI | PPI_low_plus_0.3	RPS16	1	PPI_low_plus_0.3	TUFM
RPS6	2	PPI | PPI_low_plus_0.3	RPS16	1	Corum_complexes	SLC25A5
RPS6	2	PPI | PPI_low_plus_0.3	RPS16	1	Corum_complexes	TUFM
YWHAG	2	PPI | PPI_low_plus_0.3	NCKAP1	1	PPI_low_plus_0.3	WASF1
YWHAG	2	PPI | PPI_low_plus_0.3	NCKAP1	2	PPI | PPI_low_plus_0.3	WASF1
EIF4E	2	PPI | PPI_low_plus_0.3	RPS15A	1	PPI_low_plus_0.3	TUFM
EIF4E	2	PPI | PPI_low_plus_0.3	RPS15A	1	Corum_complexes	SLC25A5
EIF4E	2	PPI | PPI_low_plus_0.3	RPS15A	1	Corum_complexes	TUFM
RPS6	2	PPI | PPI_low_plus_0.3	RPS15A	1	PPI_low_plus_0.3	TUFM
RPS6	2	PPI | PPI_low_plus_0.3	RPS15A	1	Corum_complexes	SLC25A5
RPS6	2	PPI | PPI_low_plus_0.3	RPS15A	1	Corum_complexes	TUFM
SRC	2	PPI | PPI_low_plus_0.3	HSP90AA1	1	PPI_low_plus_0.3	HSPD1
SRC	2	PPI | PPI_low_plus_0.3	HSP90AA1	1	PPI_low_plus_0.3	TOMM70A
SRC	2	PPI | PPI_low_plus_0.3	HSP90AA1	1	PPI	TOMM34
SRC	2	PPI | PPI_low_plus_0.3	HSP90AA1	2	PPI | PPI_low_plus_0.3	TP53
NOLC1	2	PPI | PPI_low_plus_0.3	COIL	1	Corum_complexes	TIMM50
CALM1	2	PPI | PPI_low_plus_0.3	IQGAP1	1	Corum_complexes	C1QBP
YWHAG	2	PPI | PPI_low_plus_0.3	GSK3A	1	PPI	PRKCA
RPS6	2	PPI | PPI_low_plus_0.3	RPL35	1	PPI_low_plus_0.3	TUFM
RPS6	2	PPI | PPI_low_plus_0.3	RPL35	1	Corum_complexes	SLC25A5
RPS6	2	PPI | PPI_low_plus_0.3	RPL35	1	Corum_complexes	TUFM
SRC	2	PPI | PPI_low_plus_0.3	TRAF6	2	PPI | PPI_low_plus_0.3	HADHA
SRC	2	PPI | PPI_low_plus_0.3	TRAF6	1	Corum_complexes	MT-CO2
SRC	2	PPI | PPI_low_plus_0.3	TRAF6	1	Corum_complexes	NDUFAF1
SRC	2	PPI | PPI_low_plus_0.3	TRAF6	1	Corum_complexes	NDUFA1
RPS6	2	PPI | PPI_low_plus_0.3	RPL23	1	Corum_complexes	SLC25A5
RPS6	2	PPI | PPI_low_plus_0.3	RPL23	1	Corum_complexes	TUFM
RPS6	2	PPI | PPI_low_plus_0.3	RPL36	1	Corum_complexes	SLC25A5
RPS6	2	PPI | PPI_low_plus_0.3	RPL36	1	Corum_complexes	TUFM
SRC	2	PPI | PPI_low_plus_0.3	WAS	1	PPI_low_plus_0.3	HCLS1
BCR	2	PPI | PPI_low_plus_0.3	ERCC3	2	PPI | PPI_low_plus_0.3	TP53
BCR	2	PPI | PPI_low_plus_0.3	ERCC3	1	Corum_complexes	BRCA1
CALM1	2	PPI | PPI_low_plus_0.3	IKBKE	1	PPI_low_plus_0.3	MRPS14
YWHAG	2	PPI | PPI_low_plus_0.3	PARD3	1	Corum_complexes	ARHGAP17
CALM1	2	PPI | PPI_low_plus_0.3	HSP90AA1	1	PPI_low_plus_0.3	HSPD1
CALM1	2	PPI | PPI_low_plus_0.3	HSP90AA1	1	PPI_low_plus_0.3	TOMM70A
CALM1	2	PPI | PPI_low_plus_0.3	HSP90AA1	1	PPI	TOMM34
CALM1	2	PPI | PPI_low_plus_0.3	HSP90AA1	2	PPI | PPI_low_plus_0.3	TP53
PRKAR1A	2	PPI | PPI_low_plus_0.3	RFC2	1	Corum_complexes	BRCA1
EIF4E	2	PPI | PPI_low_plus_0.3	RPS13	1	Corum_complexes	SLC25A5
EIF4E	2	PPI | PPI_low_plus_0.3	RPS13	1	Corum_complexes	TUFM
PPP1CA	2	PPI | PPI_low_plus_0.3	STAM	1	PPI	TIMM8A
SRC	2	PPI | PPI_low_plus_0.3	STAT5A	1	PPI	ESR2
SRC	2	PPI | PPI_low_plus_0.3	STAT5A	1	KEGG_pathway	BCL2L1
CRK	2	PPI | PPI_low_plus_0.3	ABL1	1	PPI_low_plus_0.3	WASF1
CRK	2	PPI | PPI_low_plus_0.3	ABL1	2	PPI | PPI_low_plus_0.3	TP53
RPS6	2	PPI | PPI_low_plus_0.3	RPS5	1	PPI_low_plus_0.3	TOMM40
PTK2	2	KEGG_complexes | PPI_low_plus_0.3	ABL1	1	PPI_low_plus_0.3	WASF1
PTK2	2	KEGG_complexes | PPI_low_plus_0.3	ABL1	2	PPI | PPI_low_plus_0.3	TP53
RPS6KB1	2	KEGG_complexes | PPI_low_plus_0.3	CSNK1D	1	PPI	TP53
BCR	2	KEGG_complexes | PPI_low_plus_0.3	PRKDC	2	PPI | PPI_low_plus_0.3	TP53
GSK3B	2	KEGG_complexes | PPI_low_plus_0.3	GSK3A	1	PPI	PRKCA
CBLB	2	KEGG_complexes | PPI_low_plus_0.3	UBE2I	1	PPI	TP53
SRC	2	KEGG_complexes | PPI_low_plus_0.3	LYN	2	PPI | PPI_low_plus_0.3	HCLS1
CBL	2	KEGG_complexes | PPI	UBE2L3	1	Corum_complexes	BRCA1
SRC	2	PPI | KEGG_pathway	EGFR	1	PPI	ESR1
CRKL	2	PPI | KEGG_pathway	ABL1	1	PPI_low_plus_0.3	WASF1
CRKL	2	PPI | KEGG_pathway	ABL1	2	PPI | PPI_low_plus_0.3	TP53
MAP3K1	2	PPI | KEGG_pathway	MAP2K7	1	KEGG_pathway	MAP3K5
MAP3K1	2	PPI | KEGG_pathway	MAP2K4	1	Corum_complexes	MAP3K5
GRB2	2	PPI | KEGG_pathway	ABL1	1	PPI_low_plus_0.3	WASF1
GRB2	2	PPI | KEGG_pathway	ABL1	2	PPI | PPI_low_plus_0.3	TP53
PRKAA2	2	PPI | KEGG_pathway	STK11	2	PPI | PPI_low_plus_0.3	TP53
PTK2	2	PPI | KEGG_pathway	ITGB1	1	Corum_complexes	TGM2
PTK2	2	PPI | KEGG_pathway	EGFR	1	PPI	ESR1
PRKACG	2	PPI_low_plus_0.3 | Corum_complexes	AKAP5	1	PPI	PRKCA
NOLC1	2	PPI_low_plus_0.3 | Corum_complexes	RPL35A	1	PPI_low_plus_0.3	MPG
NOLC1	2	PPI_low_plus_0.3 | Corum_complexes	RPL35A	1	Corum_complexes	SLC25A5
NOLC1	2	PPI_low_plus_0.3 | Corum_complexes	RPL35A	1	Corum_complexes	TUFM
NOLC1	2	PPI_low_plus_0.3 | Corum_complexes	RSL1D1	1	Corum_complexes	SLC25A5
NOLC1	2	PPI_low_plus_0.3 | Corum_complexes	RSL1D1	1	Corum_complexes	TUFM
NOLC1	2	PPI_low_plus_0.3 | Corum_complexes	TOP1	1	PPI	TP53
NOLC1	2	PPI_low_plus_0.3 | Corum_complexes	TOP1	1	Corum_complexes	SLC25A5
NOLC1	2	PPI_low_plus_0.3 | Corum_complexes	TOP1	1	Corum_complexes	TUFM
STX4	2	PPI | Corum_complexes	SNAP23	2	PPI | Corum_complexes	VAMP1
SRC	2	PPI | Corum_complexes	BCAR1	1	Corum_complexes	ESR1
IKBKB	2	PPI | Corum_complexes	IKBKG	1	Corum_complexes	MTIF2
PTK2	2	PPI | Corum_complexes	ITGB3	1	Corum_complexes	TGM2
CRK	2	PPI | Corum_complexes	BCAR1	1	Corum_complexes	ESR1
IKBKB	2	PPI | Corum_complexes	NFKB2	1	Corum_complexes	MTIF2
IKBKB	2	KEGG_complexes | Corum_complexes	CHUK	1	Corum_complexes	ESR1
IKBKB	2	KEGG_complexes | Corum_complexes	CHUK	1	Corum_complexes	MTIF2
SOS2	1	PPI_low_plus_0.3	CD2AP	1	Corum_complexes	ARHGAP17
RPS6	1	PPI_low_plus_0.3	EEF2	1	PPI_low_plus_0.3	TUFM
RPS6	1	PPI_low_plus_0.3	EEF2	3	KEGG_complexes | PPI_low_plus_0.3 | Corum_complexes	TUFM
RPS6	1	PPI_low_plus_0.3	EEF2	1	PPI_low_plus_0.3	MRPL4
RPS6	1	PPI_low_plus_0.3	EEF2	1	Corum_complexes	SLC25A5
RPS6	1	PPI_low_plus_0.3	GNL3	1	Corum_complexes	SLC25A5
RPS6	1	PPI_low_plus_0.3	GNL3	1	Corum_complexes	TUFM
EIF4E	1	PPI_low_plus_0.3	HSPA4	1	PPI_low_plus_0.3	GRPEL2
EIF4E	1	PPI_low_plus_0.3	HSPA4	1	PPI_low_plus_0.3	HSPD1
RPS6	1	PPI_low_plus_0.3	ILF2	1	Corum_complexes	SLC25A5
RPS6	1	PPI_low_plus_0.3	ILF2	1	Corum_complexes	TUFM
CAPN1	1	PPI_low_plus_0.3	PSEN2	1	PPI	CASP8
CAPN1	1	PPI_low_plus_0.3	PSEN2	2	PPI | PPI_low_plus_0.3	BCL2L1
PRKCI	1	PPI_low_plus_0.3	RAB4A	1	PPI	SOD2
RPS6	1	PPI_low_plus_0.3	RPL10A	1	PPI_low_plus_0.3	TOMM40
RPS6	1	PPI_low_plus_0.3	RPL10A	1	PPI_low_plus_0.3	TUFM
RPS6	1	PPI_low_plus_0.3	RPL10A	1	Corum_complexes	SLC25A5
RPS6	1	PPI_low_plus_0.3	RPL10A	1	Corum_complexes	TUFM
RPS6	1	PPI_low_plus_0.3	RPL11	1	Corum_complexes	SLC25A5
RPS6	1	PPI_low_plus_0.3	RPL12	1	Corum_complexes	SLC25A5
RPS6	1	PPI_low_plus_0.3	RPL12	1	Corum_complexes	TUFM
RPS6	1	PPI_low_plus_0.3	RPL13	1	PPI_low_plus_0.3	TUFM
RPS6	1	PPI_low_plus_0.3	RPL13	1	Corum_complexes	SLC25A5
RPS6	1	PPI_low_plus_0.3	RPL13	1	Corum_complexes	TUFM
RPS6	1	PPI_low_plus_0.3	RPL27A	1	Corum_complexes	SLC25A5
RPS6	1	PPI_low_plus_0.3	RPL30	1	PPI_low_plus_0.3	MRPS15
RPS6	1	PPI_low_plus_0.3	RPL30	1	Corum_complexes	SLC25A5
RPS6	1	PPI_low_plus_0.3	RPL30	1	Corum_complexes	TUFM
RPS6	1	PPI_low_plus_0.3	RPL35A	1	PPI_low_plus_0.3	MPG
RPS6	1	PPI_low_plus_0.3	RPL35A	1	Corum_complexes	SLC25A5
RPS6	1	PPI_low_plus_0.3	RPL35A	1	Corum_complexes	TUFM
RPS6	1	PPI_low_plus_0.3	RPL37A	2	PPI_low_plus_0.3 | Corum_complexes	TUFM
RPS6	1	PPI_low_plus_0.3	RPL37A	1	Corum_complexes	SLC25A5
RPS6	1	PPI_low_plus_0.3	RPL39	1	Corum_complexes	SLC25A5
RPS6	1	PPI_low_plus_0.3	RPL39	1	Corum_complexes	TUFM
RPS6	1	PPI_low_plus_0.3	RPLP1	1	PPI_low_plus_0.3	C1QBP
RPS6	1	PPI_low_plus_0.3	RPLP1	1	Corum_complexes	SLC25A5
RPS6	1	PPI_low_plus_0.3	RPS14	1	Corum_complexes	SLC25A5
RPS6	1	PPI_low_plus_0.3	RPS7	1	PPI_low_plus_0.3	TUFM
RPS6	1	PPI_low_plus_0.3	RPS7	1	Corum_complexes	SLC25A5
RPS6	1	PPI_low_plus_0.3	RPS7	1	Corum_complexes	TUFM
EIF4E	1	PPI_low_plus_0.3	RPS7	1	PPI_low_plus_0.3	TUFM
EIF4E	1	PPI_low_plus_0.3	RPS7	1	Corum_complexes	SLC25A5
EIF4E	1	PPI_low_plus_0.3	RPS7	1	Corum_complexes	TUFM
RPS6	1	PPI_low_plus_0.3	RPS8	1	PPI_low_plus_0.3	TUFM
RPS6	1	PPI_low_plus_0.3	RPS8	1	Corum_complexes	SLC25A5
RPS6	1	PPI_low_plus_0.3	RPS8	1	Corum_complexes	TUFM
EIF4E	1	PPI_low_plus_0.3	SNRPD1	1	Corum_complexes	HSPD1
EIF4E	1	PPI_low_plus_0.3	SNRPD1	1	Corum_complexes	C1QBP
EIF4E	1	PPI_low_plus_0.3	SNRPD1	1	Corum_complexes	TRAP1
MAP2K1	1	PPI_low_plus_0.3	TRAF6	1	Corum_complexes	MT-CO2
MAP2K1	1	PPI_low_plus_0.3	TRAF6	1	Corum_complexes	NDUFAF1
MAP2K1	1	PPI_low_plus_0.3	TRAF6	1	Corum_complexes	NDUFA1
PRKAR2A	1	PPI	EZR	1	PPI	PRKCA
PTPN11	1	PPI	STAT5A	1	PPI	ESR2
PTPN11	1	PPI	STAT5A	1	KEGG_pathway	BCL2L1
YWHAB	1	PPI	SRPK1	1	Corum_complexes	SLC25A5
YWHAB	1	PPI	SRPK1	1	Corum_complexes	TUFM
PTPN11	1	PPI	STAT3	1	KEGG_pathway	CPT1B
AKT1	1	PPI	PPP2CA	1	PPI	BCL2
AKT1	1	PPI	PPP2CA	1	PPI	TP53
STAT5B	1	PPI	STAT5A	1	PPI	ESR2
STAT5B	1	PPI	STAT5A	1	KEGG_pathway	BCL2L1
CAV1	1	PPI	PTGS2	1	PPI	TP53
NCK1	1	PPI	NCKAP1	2	PPI | PPI_low_plus_0.3	WASF1
MAPK8	1	PPI	MAP2K7	1	KEGG_pathway	MAP3K5
STAT5B	1	PPI	STAT3	1	KEGG_pathway	CPT1B
SRC	1	PPI	GRIN2B	1	PPI	PRKCA
RPS6	1	PPI	RPL19	1	Corum_complexes	SLC25A5
RPS6	1	PPI	RPL19	1	Corum_complexes	TUFM
CREB1	1	PPI	CREBBP	1	PPI	TP53
GRB2	1	PPI	SH3KBP1	1	Corum_complexes	ARHGAP17
TRIP10	1	PPI	CDC42	1	KEGG_pathway	MAP3K5
SRC	1	PPI	LRP1	1	Corum_complexes	APBB1
CALM1	1	PPI	CSNK2A1	1	PPI	TP53
CALM1	1	PPI	GRM5	1	PPI	PRKCA
EIF4EBP1	1	PPI	CSNK2A1	1	PPI	TP53
GRB2	1	PPI	PRNP	1	PPI_low_plus_0.3	HSPD1
GRB2	1	PPI	PRNP	1	KEGG_pathway	SOD1
GRB2	1	PPI	PRNP	1	KEGG_pathway	BAX
JAK1	1	PPI	STAT5A	1	PPI	ESR2
JAK1	1	PPI	STAT5A	1	KEGG_pathway	BCL2L1
YWHAB	1	PPI	NCKAP1	2	PPI | PPI_low_plus_0.3	WASF1
CBL	1	PPI	BTK	1	PPI	PRKCA
CBL	1	PPI	BTK	1	PPI	SH3BP5
AKT1	1	PPI	GSK3A	1	PPI	PRKCA
GRB2	1	PPI	BCAR1	1	Corum_complexes	ESR1
GRB2	1	PPI	SYNJ1	2	BiGG_complexes | KEGG_complexes	INPP5B
PTK2	1	PPI	EZR	1	PPI	PRKCA
NOLC1	1	PPI	POLR1A	1	Corum_complexes	MTIF2
CALM1	1	PPI	RELA	1	Corum_complexes	ESR1
CALM1	1	PPI	RELA	1	Corum_complexes	MTIF2
MAPK8	1	PPI	MAP2K4	1	Corum_complexes	MAP3K5
PTPN1	1	PPI	CSNK2A1	1	PPI	TP53
AKT1	1	PPI	HSP90AA1	2	PPI | PPI_low_plus_0.3	TP53
MAPK1	1	PPI	PEBP1	1	PPI	PRKCA
PDPK1	1	PPI	HSP90AA1	2	PPI | PPI_low_plus_0.3	TP53
NCK1	1	PPI	ABL1	2	PPI | PPI_low_plus_0.3	TP53
ACTA1	1	PPI	RAC1	1	KEGG_pathway	MAP3K5
ACTA1	1	PPI	RAC1	1	KEGG_pathway	WASF1
BCR	1	PPI	MYC	1	PPI	BRCA1
YWHAB	1	PPI	ITGB1	1	Corum_complexes	TGM2
IKBKB	1	PPI	HSP90AA1	2	PPI | PPI_low_plus_0.3	TP53
EIF4E	1	PPI	PML	1	PPI	TP53
YWHAG	1	PPI	LUC7L2	1	Corum_complexes	SLC25A5
YWHAG	1	PPI	LUC7L2	1	Corum_complexes	TUFM
LRPAP1	1	PPI	LRP1	1	Corum_complexes	APBB1
RPS6	1	PPI	RPLP0	1	Corum_complexes	SLC25A5
RPS6	1	PPI	RPLP0	1	Corum_complexes	TUFM
PIK3R1	1	PPI	RAC1	1	KEGG_pathway	MAP3K5
PIK3R1	1	PPI	RAC1	1	KEGG_pathway	WASF1
PRKCI	1	PPI	CDC42	1	KEGG_pathway	MAP3K5
YWHAG	1	PPI	RASAL2	1	Corum_complexes	MTIF2
AKT1	1	PPI	YBX1	1	Corum_complexes	SLC25A5
AKT1	1	PPI	YBX1	2	PPI | PPI_low_plus_0.3	TP53
STAT5B	1	PPI	MIR1281	2	PPI | KEGG_pathway	TP53
STAT5B	1	PPI	MIR1281	1	Corum_complexes	TP53
CREB1	1	PPI	RPS6KA1	1	PPI	ESR1
CAV1	1	PPI	PLD1	2	PPI | Corum_complexes	PRKCA
SRC	1	PPI	MIR7-1	1	Corum_complexes	C1QBP
YWHAB	1	PPI	PARD3	1	Corum_complexes	ARHGAP17
AKT1	1	PPI	MDM2	3	PPI | Corum_complexes | KEGG_pathway	TP53
RPS6	1	PPI	RPL18A	1	Corum_complexes	SLC25A5
RPS6	1	PPI	RPL18A	1	Corum_complexes	TUFM
SRC	1	PPI	NFKBIA	2	PPI | PPI_low_plus_0.3	TP53
PIK3R1	1	PPI	CDC42	1	KEGG_pathway	MAP3K5
PRKACA	1	PPI	VIM	1	PPI	CASP8
NCK1	1	PPI	RAC1	1	KEGG_pathway	MAP3K5
NCK1	1	PPI	RAC1	1	KEGG_pathway	WASF1
YWHAB	1	PPI	CSNK2A1	1	PPI	TP53
PTPN1	1	PPI	PIN1	2	PPI | PPI_low_plus_0.3	TP53
PTPRF	1	PPI	BCAR1	1	Corum_complexes	ESR1
PTPRA	1	PPI	BCAR1	1	Corum_complexes	ESR1
PTPN1	1	PPI	BCAR1	1	Corum_complexes	ESR1
CBL	1	PPI	ABL1	2	PPI | PPI_low_plus_0.3	TP53
SRC	1	PPI	STAT3	1	KEGG_pathway	CPT1B
MAPK10	1	KEGG_pathway	RAC1	1	KEGG_pathway	MAP3K5
MAPK10	1	KEGG_pathway	RAC1	1	KEGG_pathway	WASF1
CALML3	1	KEGG_pathway	PLCG2	1	Corum_complexes	PRKCA
MAP3K1	1	KEGG_pathway	CDC42	1	KEGG_pathway	MAP3K5
MAP3K1	1	KEGG_pathway	RAC1	1	KEGG_pathway	MAP3K5
MAP3K1	1	KEGG_pathway	RAC1	1	KEGG_pathway	WASF1
MAPK10	1	KEGG_pathway	TRAF6	1	Corum_complexes	MT-CO2
MAPK10	1	KEGG_pathway	TRAF6	1	Corum_complexes	NDUFAF1
MAPK10	1	KEGG_pathway	TRAF6	1	Corum_complexes	NDUFA1
PIK3CG	1	KEGG_pathway	IL3RA	1	KEGG_pathway	BAX
JAK1	1	KEGG_pathway	IL3RA	1	KEGG_pathway	BAX
CAV1	1	KEGG_pathway	ITGB1	1	Corum_complexes	TGM2
SRC	1	KEGG_pathway	ITGB1	1	Corum_complexes	TGM2
CRKL	1	KEGG_pathway	BCAR1	1	Corum_complexes	ESR1
MAP2K1	1	KEGG_pathway	PRNP	1	PPI_low_plus_0.3	HSPD1
MAP2K1	1	KEGG_pathway	PRNP	1	KEGG_pathway	SOD1
MAP2K1	1	KEGG_pathway	PRNP	1	KEGG_pathway	BAX
PIK3R3	1	KEGG_pathway	LYN	2	PPI | PPI_low_plus_0.3	HCLS1
HRAS	1	KEGG_pathway	NOS1	1	KEGG_paired	OTC
HRAS	1	KEGG_pathway	NOS1	1	BiGG_paired	SLC25A15
HRAS	1	KEGG_pathway	NOS1	1	BiGG_paired	SLC25A2
HRAS	1	KEGG_pathway	NOS1	1	PPI	PRKCA
CRKL	1	KEGG_pathway	MAP2K4	1	Corum_complexes	MAP3K5
ELK1	1	KEGG_pathway	MAPK12	1	KEGG_pathway	TP53
MAPK10	1	KEGG_pathway	HSPA8	1	PPI	CYCS
MAPK10	1	KEGG_pathway	HSPA8	1	PPI	GOT2
MAP3K1	1	KEGG_pathway	CASP3	2	PPI | PPI_low_plus_0.3	HCLS1
MAP3K1	1	KEGG_pathway	CASP3	1	PPI	BCL2
MAP3K1	1	KEGG_pathway	CASP3	1	PPI	TGM2
MAP3K1	1	KEGG_pathway	TRAF6	1	Corum_complexes	MT-CO2
MAP3K1	1	KEGG_pathway	TRAF6	1	Corum_complexes	NDUFAF1
MAP3K1	1	KEGG_pathway	TRAF6	1	Corum_complexes	NDUFA1
IRS2	1	KEGG_pathway	CHUK	1	Corum_complexes	ESR1
IRS2	1	KEGG_pathway	CHUK	1	Corum_complexes	MTIF2
SOCS3	1	KEGG_pathway	NFKB1	1	Corum_complexes	MTIF2
SOCS3	1	KEGG_pathway	NFKB1	1	KEGG_pathway	BCL2
SOCS3	1	KEGG_pathway	NFKB1	1	KEGG_pathway	BCL2L1
SOCS3	1	KEGG_pathway	STAT3	1	KEGG_pathway	CPT1B
PRKAA2	1	KEGG_pathway	STAT3	1	KEGG_pathway	CPT1B
PPARGC1A	1	KEGG_pathway	STAT3	1	KEGG_pathway	CPT1B
MTOR	1	KEGG_pathway	TRAF2	2	PPI | KEGG_pathway	MAP3K5
MAPK10	1	KEGG_pathway	TRAF2	2	PPI | KEGG_pathway	MAP3K5
PKLR	1	KEGG_paired	POLI	2	KEGG_paired | KEGG_complexes	POLG
PKLR	1	KEGG_paired	POLD1	2	KEGG_paired | KEGG_complexes	POLG
PKLR	1	KEGG_paired	POLK	2	KEGG_paired | KEGG_complexes	POLG
PKLR	1	KEGG_paired	REV3L	2	KEGG_paired | KEGG_complexes	POLG
PKLR	1	KEGG_paired	POLB	2	KEGG_paired | KEGG_complexes	POLG
PKLR	1	KEGG_paired	POLM	2	KEGG_paired | KEGG_complexes	POLG
PKLR	1	KEGG_paired	POLE3	2	KEGG_paired | KEGG_complexes	POLG
PKLR	1	KEGG_paired	POLQ	2	KEGG_paired | KEGG_complexes	POLG
PKLR	1	KEGG_paired	POLH	2	KEGG_paired | KEGG_complexes	POLG
PKLR	1	KEGG_paired	POLL	2	KEGG_paired | KEGG_complexes	POLG
PKLR	1	KEGG_paired	POLA1	2	KEGG_paired | KEGG_complexes	POLG
PKLR	1	KEGG_paired	POLE	2	KEGG_paired | KEGG_complexes	POLG
PKLR	1	KEGG_paired	POLE2	2	KEGG_paired | KEGG_complexes	POLG
PKLR	1	KEGG_paired	MYBBP1A	3	KEGG_paired | KEGG_complexes | PPI_low_plus_0.3	POLG
PKLR	1	KEGG_paired	MYBBP1A	1	Corum_complexes	SLC25A5
PKLR	1	KEGG_paired	MYBBP1A	1	Corum_complexes	TUFM
PKLR	1	KEGG_paired	POLE4	3	KEGG_paired | KEGG_complexes | PPI_low_plus_0.3	POLG
RPS6	1	Corum_complexes	RPL10A	1	PPI_low_plus_0.3	TOMM40
RPS6	1	Corum_complexes	RPL10A	1	PPI_low_plus_0.3	TUFM
RPS6	1	Corum_complexes	RPL10A	1	Corum_complexes	SLC25A5
RPS6	1	Corum_complexes	RPL10A	1	Corum_complexes	TUFM
RPS6	1	Corum_complexes	RPL11	1	Corum_complexes	SLC25A5
RPS6	1	Corum_complexes	RPL12	1	Corum_complexes	SLC25A5
RPS6	1	Corum_complexes	RPL12	1	Corum_complexes	TUFM
RPS6	1	Corum_complexes	RPL13	1	Corum_complexes	SLC25A5
RPS6	1	Corum_complexes	RPL13	1	Corum_complexes	TUFM
RPS6	1	Corum_complexes	RPL13A	1	Corum_complexes	SLC25A5
RPS6	1	Corum_complexes	RPL13A	1	Corum_complexes	TUFM
RPS6	1	Corum_complexes	RPL14	1	Corum_complexes	SLC25A5
RPS6	1	Corum_complexes	RPL14	1	Corum_complexes	TUFM
RPS6	1	Corum_complexes	RPL15	1	Corum_complexes	SLC25A5
RPS6	1	Corum_complexes	RPL15	1	Corum_complexes	TUFM
RPS6	1	Corum_complexes	SNORD58B	1	Corum_complexes	SLC25A5
RPS6	1	Corum_complexes	SNORD58B	1	Corum_complexes	TUFM
RPS6	1	Corum_complexes	RPL18	1	Corum_complexes	SLC25A5
RPS6	1	Corum_complexes	RPL18	1	Corum_complexes	TUFM
RPS6	1	Corum_complexes	RPL18A	1	Corum_complexes	SLC25A5
RPS6	1	Corum_complexes	RPL18A	1	Corum_complexes	TUFM
RPS6	1	Corum_complexes	RPL19	1	Corum_complexes	SLC25A5
RPS6	1	Corum_complexes	RPL19	1	Corum_complexes	TUFM
RPS6	1	Corum_complexes	RPL21	1	Corum_complexes	SLC25A5
RPS6	1	Corum_complexes	RPL21	1	Corum_complexes	TUFM
RPS6	1	Corum_complexes	RPL22	1	Corum_complexes	SLC25A5
RPS6	1	Corum_complexes	RPL22	1	Corum_complexes	TUFM
RPS6	1	Corum_complexes	RPL23	1	Corum_complexes	SLC25A5
RPS6	1	Corum_complexes	RPL23	1	Corum_complexes	TUFM
RPS6	1	Corum_complexes	RPL23A	1	Corum_complexes	SLC25A5
RPS6	1	Corum_complexes	RPL23A	1	Corum_complexes	TUFM
RPS6	1	Corum_complexes	RPL24	1	Corum_complexes	SLC25A5
RPS6	1	Corum_complexes	RPL24	1	Corum_complexes	TUFM
RPS6	1	Corum_complexes	RPL26	1	Corum_complexes	SLC25A5
RPS6	1	Corum_complexes	RPL26	1	Corum_complexes	TUFM
RPS6	1	Corum_complexes	RPL27	1	Corum_complexes	SLC25A5
RPS6	1	Corum_complexes	RPL27A	1	Corum_complexes	SLC25A5
RPS6	1	Corum_complexes	RPL28	1	Corum_complexes	SLC25A5
RPS6	1	Corum_complexes	RPL29	1	Corum_complexes	SLC25A5
RPS6	1	Corum_complexes	RPL29	1	Corum_complexes	TUFM
RPS6	1	Corum_complexes	RPL30	1	PPI_low_plus_0.3	MRPS15
RPS6	1	Corum_complexes	RPL30	1	Corum_complexes	SLC25A5
RPS6	1	Corum_complexes	RPL30	1	Corum_complexes	TUFM
RPS6	1	Corum_complexes	RPL31	1	Corum_complexes	SLC25A5
RPS6	1	Corum_complexes	RPL31	1	Corum_complexes	TUFM
RPS6	1	Corum_complexes	RPL32	1	Corum_complexes	SLC25A5
RPS6	1	Corum_complexes	RPL32	1	Corum_complexes	TUFM
RPS6	1	Corum_complexes	RPL35	1	Corum_complexes	SLC25A5
RPS6	1	Corum_complexes	RPL35	1	Corum_complexes	TUFM
RPS6	1	Corum_complexes	RPL35A	1	PPI_low_plus_0.3	MPG
RPS6	1	Corum_complexes	RPL35A	1	Corum_complexes	SLC25A5
RPS6	1	Corum_complexes	RPL35A	1	Corum_complexes	TUFM
RPS6	1	Corum_complexes	RPL36	1	Corum_complexes	SLC25A5
RPS6	1	Corum_complexes	RPL36	1	Corum_complexes	TUFM
RPS6	1	Corum_complexes	HNRNPH2	1	Corum_complexes	SLC25A5
RPS6	1	Corum_complexes	HNRNPH2	1	Corum_complexes	TUFM
RPS6	1	Corum_complexes	RPL37A	2	PPI_low_plus_0.3 | Corum_complexes	TUFM
RPS6	1	Corum_complexes	RPL37A	1	Corum_complexes	SLC25A5
RPS6	1	Corum_complexes	RPL39	1	Corum_complexes	SLC25A5
RPS6	1	Corum_complexes	RPL39	1	Corum_complexes	TUFM
RPS6	1	Corum_complexes	RPL4	1	Corum_complexes	SLC25A5
RPS6	1	Corum_complexes	RPL4	1	Corum_complexes	TUFM
RPS6	1	Corum_complexes	RPL5	1	Corum_complexes	SLC25A5
RPS6	1	Corum_complexes	RPL5	1	Corum_complexes	TUFM
RPS6	1	Corum_complexes	RPL6	1	Corum_complexes	SLC25A5
RPS6	1	Corum_complexes	RPL6	1	Corum_complexes	TUFM
RPS6	1	Corum_complexes	RPL7A	1	Corum_complexes	SLC25A5
RPS6	1	Corum_complexes	RPL7A	1	Corum_complexes	TUFM
RPS6	1	Corum_complexes	RPL8	1	Corum_complexes	SLC25A5
RPS6	1	Corum_complexes	RPL8	1	Corum_complexes	TUFM
RPS6	1	Corum_complexes	RPL9	1	Corum_complexes	SLC25A5
RPS6	1	Corum_complexes	RPL9	1	Corum_complexes	TUFM
RPS6	1	Corum_complexes	RPLP0	1	Corum_complexes	SLC25A5
RPS6	1	Corum_complexes	RPLP0	1	Corum_complexes	TUFM
RPS6	1	Corum_complexes	RPLP1	1	PPI_low_plus_0.3	C1QBP
RPS6	1	Corum_complexes	RPLP1	1	Corum_complexes	SLC25A5
RPS6	1	Corum_complexes	RPLP2	1	Corum_complexes	SLC25A5
RPS6	1	Corum_complexes	RPLP2	1	Corum_complexes	TUFM
RPS6	1	Corum_complexes	RPS11	1	Corum_complexes	SLC25A5
RPS6	1	Corum_complexes	RPS11	1	Corum_complexes	TUFM
RPS6	1	Corum_complexes	RPS12	1	Corum_complexes	SLC25A5
RPS6	1	Corum_complexes	RPS12	1	Corum_complexes	TUFM
RPS6	1	Corum_complexes	RPS13	1	Corum_complexes	SLC25A5
RPS6	1	Corum_complexes	RPS13	1	Corum_complexes	TUFM
RPS6	1	Corum_complexes	RPS14	1	Corum_complexes	SLC25A5
RPS6	1	Corum_complexes	RPS15	1	Corum_complexes	SLC25A5
RPS6	1	Corum_complexes	RPS15	1	Corum_complexes	TUFM
RPS6	1	Corum_complexes	RPS15A	1	Corum_complexes	SLC25A5
RPS6	1	Corum_complexes	RPS15A	1	Corum_complexes	TUFM
RPS6	1	Corum_complexes	RPS16	1	Corum_complexes	SLC25A5
RPS6	1	Corum_complexes	RPS16	1	Corum_complexes	TUFM
RPS6	1	Corum_complexes	RPS17	1	Corum_complexes	SLC25A5
RPS6	1	Corum_complexes	RPS17	1	Corum_complexes	TUFM
RPS6	1	Corum_complexes	RPS18P12	1	Corum_complexes	SLC25A5
RPS6	1	Corum_complexes	RPS18P12	1	Corum_complexes	TUFM
RPS6	1	Corum_complexes	RPS2	1	Corum_complexes	SLC25A5
RPS6	1	Corum_complexes	RPS2	1	Corum_complexes	TUFM
RPS6	1	Corum_complexes	RPS23	1	Corum_complexes	SLC25A5
RPS6	1	Corum_complexes	RPS23	1	Corum_complexes	TUFM
RPS6	1	Corum_complexes	RPS24	1	Corum_complexes	SLC25A5
RPS6	1	Corum_complexes	RPS24	1	Corum_complexes	TUFM
RPS6	1	Corum_complexes	RPS29	1	Corum_complexes	SLC25A5
RPS6	1	Corum_complexes	RPS29	1	Corum_complexes	TUFM
RPS6	1	Corum_complexes	RPS3A	1	Corum_complexes	SLC25A5
RPS6	1	Corum_complexes	RPS3A	1	Corum_complexes	TUFM
PRKAR2A	1	Corum_complexes	PPP3CA	1	PPI	BCL2
PRKAR2A	1	Corum_complexes	PPP3CA	1	PPI	SOD1
VAMP2	1	Corum_complexes	SNAP23	2	PPI | Corum_complexes	VAMP1
PRKAA1	1	Corum_complexes	NME1	1	KEGG_paired	DUT
PPP1CA	1	Corum_complexes	HSPA8	1	PPI	CYCS
PPP1CA	1	Corum_complexes	HSPA8	1	PPI	GOT2
PPP1CA	1	Corum_complexes	ILF2	1	Corum_complexes	SLC25A5
PPP1CA	1	Corum_complexes	ILF2	1	Corum_complexes	TUFM
PRKCZ	1	Corum_complexes	MSH2	1	Corum_complexes	TP53
PRKCZ	1	Corum_complexes	MSH6	1	Corum_complexes	TP53
CAP1	1	Corum_complexes	ACTB	1	PPI	CLIC4
CAP1	1	Corum_complexes	ACTB	1	Corum_complexes	C1QBP
SRC	1	Corum_complexes	ITGB3	1	Corum_complexes	TGM2
PIK3R1	1	Corum_complexes	BCAR1	1	Corum_complexes	ESR1
RASA1	1	Corum_complexes	BIRC5	1	PPI	DIABLO
FOXO1	1	Corum_complexes	FHL2	1	Corum_complexes	TP53
PPARGC1A	1	Corum_complexes	CDK9	1	PPI_low_plus_0.3	MRPS27
PPARGC1A	1	Corum_complexes	NCL	2	PPI | PPI_low_plus_0.3	TP53
PPARGC1A	1	Corum_complexes	NCL	1	Corum_complexes	SLC25A5
PPARGC1A	1	Corum_complexes	NCL	1	Corum_complexes	TUFM
INPP5K	1	Corum_complexes	CDK7	1	Corum_complexes	ESR1
INPP5K	1	Corum_complexes	CDK9	1	PPI_low_plus_0.3	MRPS27
INPP5K	1	Corum_complexes	MIR1281	2	PPI | KEGG_pathway	TP53
INPP5K	1	Corum_complexes	MIR1281	1	Corum_complexes	TP53
INPP5K	1	Corum_complexes	MED1	1	PPI	TP53
INPP5K	1	Corum_complexes	MED1	1	Corum_complexes	OPA1
IKBKB	1	Corum_complexes	CREBBP	1	PPI	TP53
NOLC1	1	Corum_complexes	ACTA2	1	Corum_complexes	SLC25A5
NOLC1	1	Corum_complexes	ACTA2	1	Corum_complexes	TUFM
RPS6	1	Corum_complexes	ACTA2	1	Corum_complexes	SLC25A5
RPS6	1	Corum_complexes	ACTA2	1	Corum_complexes	TUFM
NOLC1	1	Corum_complexes	ACTG2	1	Corum_complexes	SLC25A5
NOLC1	1	Corum_complexes	ACTG2	1	Corum_complexes	TUFM
RPS6	1	Corum_complexes	ACTG2	1	Corum_complexes	SLC25A5
RPS6	1	Corum_complexes	ACTG2	1	Corum_complexes	TUFM
NOLC1	1	Corum_complexes	DDX21	1	Corum_complexes	SLC25A5
NOLC1	1	Corum_complexes	DDX21	1	Corum_complexes	TUFM
RPS6	1	Corum_complexes	DDX21	1	Corum_complexes	SLC25A5
RPS6	1	Corum_complexes	DDX21	1	Corum_complexes	TUFM
RPS6	1	Corum_complexes	DHX9	1	Corum_complexes	SLC25A5
RPS6	1	Corum_complexes	DHX9	1	Corum_complexes	TUFM
NOLC1	1	Corum_complexes	EBNA1BP2	1	Corum_complexes	SLC25A5
NOLC1	1	Corum_complexes	EBNA1BP2	1	Corum_complexes	TUFM
RPS6	1	Corum_complexes	EBNA1BP2	1	Corum_complexes	SLC25A5
RPS6	1	Corum_complexes	EBNA1BP2	1	Corum_complexes	TUFM
NOLC1	1	Corum_complexes	EEF1A1	1	Corum_complexes	SLC25A5
NOLC1	1	Corum_complexes	EEF1A1	1	Corum_complexes	TUFM
RPS6	1	Corum_complexes	EEF1A1	1	Corum_complexes	SLC25A5
RPS6	1	Corum_complexes	EEF1A1	1	Corum_complexes	TUFM
NOLC1	1	Corum_complexes	EEF2	3	KEGG_complexes | PPI_low_plus_0.3 | Corum_complexes	TUFM
NOLC1	1	Corum_complexes	EEF2	1	PPI_low_plus_0.3	MRPL4
NOLC1	1	Corum_complexes	EEF2	1	Corum_complexes	SLC25A5
RPS6	1	Corum_complexes	EEF2	3	KEGG_complexes | PPI_low_plus_0.3 | Corum_complexes	TUFM
RPS6	1	Corum_complexes	EEF2	1	PPI_low_plus_0.3	MRPL4
RPS6	1	Corum_complexes	EEF2	1	Corum_complexes	SLC25A5
NOLC1	1	Corum_complexes	GNL3	1	Corum_complexes	SLC25A5
NOLC1	1	Corum_complexes	GNL3	1	Corum_complexes	TUFM
RPS6	1	Corum_complexes	GNL3	1	Corum_complexes	SLC25A5
RPS6	1	Corum_complexes	GNL3	1	Corum_complexes	TUFM
NOLC1	1	Corum_complexes	H1FX	1	Corum_complexes	SLC25A5
NOLC1	1	Corum_complexes	H1FX	1	Corum_complexes	TUFM
RPS6	1	Corum_complexes	H1FX	1	Corum_complexes	SLC25A5
RPS6	1	Corum_complexes	H1FX	1	Corum_complexes	TUFM
NOLC1	1	Corum_complexes	HIST1H1D	1	Corum_complexes	SLC25A5
NOLC1	1	Corum_complexes	HIST1H1D	1	Corum_complexes	TUFM
RPS6	1	Corum_complexes	HIST1H1D	1	Corum_complexes	SLC25A5
RPS6	1	Corum_complexes	HIST1H1D	1	Corum_complexes	TUFM
NOLC1	1	Corum_complexes	HIST1H2BM	1	Corum_complexes	SLC25A5
NOLC1	1	Corum_complexes	HIST1H2BM	1	Corum_complexes	TUFM
RPS6	1	Corum_complexes	HIST1H2BM	1	Corum_complexes	SLC25A5
RPS6	1	Corum_complexes	HIST1H2BM	1	Corum_complexes	TUFM
NOLC1	1	Corum_complexes	HNRNPA1	1	Corum_complexes	SLC25A5
NOLC1	1	Corum_complexes	HNRNPA1	1	Corum_complexes	TUFM
RPS6	1	Corum_complexes	HNRNPA1	1	Corum_complexes	SLC25A5
RPS6	1	Corum_complexes	HNRNPA1	1	Corum_complexes	TUFM
NOLC1	1	Corum_complexes	HNRNPM	1	Corum_complexes	SLC25A5
NOLC1	1	Corum_complexes	HNRNPM	1	Corum_complexes	TUFM
RPS6	1	Corum_complexes	HNRNPM	1	Corum_complexes	SLC25A5
RPS6	1	Corum_complexes	HNRNPM	1	Corum_complexes	TUFM
NOLC1	1	Corum_complexes	HNRNPU	1	Corum_complexes	C1QBP
NOLC1	1	Corum_complexes	HNRNPU	1	Corum_complexes	SLC25A5
NOLC1	1	Corum_complexes	HNRNPU	1	Corum_complexes	TUFM
RPS6	1	Corum_complexes	HNRNPU	1	Corum_complexes	C1QBP
RPS6	1	Corum_complexes	HNRNPU	1	Corum_complexes	SLC25A5
RPS6	1	Corum_complexes	HNRNPU	1	Corum_complexes	TUFM
NOLC1	1	Corum_complexes	IGF2BP1	1	Corum_complexes	SLC25A5
NOLC1	1	Corum_complexes	IGF2BP1	1	Corum_complexes	TUFM
RPS6	1	Corum_complexes	IGF2BP1	1	Corum_complexes	SLC25A5
RPS6	1	Corum_complexes	IGF2BP1	1	Corum_complexes	TUFM
RPS6	1	Corum_complexes	ILF2	1	Corum_complexes	SLC25A5
RPS6	1	Corum_complexes	ILF2	1	Corum_complexes	TUFM
NOLC1	1	Corum_complexes	ILF3	1	Corum_complexes	C1QBP
NOLC1	1	Corum_complexes	ILF3	1	Corum_complexes	SLC25A5
NOLC1	1	Corum_complexes	ILF3	1	Corum_complexes	TUFM
RPS6	1	Corum_complexes	ILF3	1	Corum_complexes	C1QBP
RPS6	1	Corum_complexes	ILF3	1	Corum_complexes	SLC25A5
RPS6	1	Corum_complexes	ILF3	1	Corum_complexes	TUFM
NOLC1	1	Corum_complexes	LUC7L2	1	Corum_complexes	SLC25A5
NOLC1	1	Corum_complexes	LUC7L2	1	Corum_complexes	TUFM
RPS6	1	Corum_complexes	LUC7L2	1	Corum_complexes	SLC25A5
RPS6	1	Corum_complexes	LUC7L2	1	Corum_complexes	TUFM
NOLC1	1	Corum_complexes	LYAR	1	Corum_complexes	SLC25A5
NOLC1	1	Corum_complexes	LYAR	1	Corum_complexes	TUFM
RPS6	1	Corum_complexes	LYAR	1	Corum_complexes	SLC25A5
RPS6	1	Corum_complexes	LYAR	1	Corum_complexes	TUFM
RPS6	1	Corum_complexes	MYBBP1A	3	KEGG_paired | KEGG_complexes | PPI_low_plus_0.3	POLG
RPS6	1	Corum_complexes	MYBBP1A	1	Corum_complexes	SLC25A5
RPS6	1	Corum_complexes	MYBBP1A	1	Corum_complexes	TUFM
NOLC1	1	Corum_complexes	NAP1L1	1	Corum_complexes	SLC25A5
NOLC1	1	Corum_complexes	NAP1L1	1	Corum_complexes	TUFM
RPS6	1	Corum_complexes	NAP1L1	1	Corum_complexes	SLC25A5
RPS6	1	Corum_complexes	NAP1L1	1	Corum_complexes	TUFM
RPS6	1	Corum_complexes	NCL	2	PPI | PPI_low_plus_0.3	TP53
RPS6	1	Corum_complexes	NCL	1	Corum_complexes	SLC25A5
RPS6	1	Corum_complexes	NCL	1	Corum_complexes	TUFM
NOLC1	1	Corum_complexes	NHP2L1	1	Corum_complexes	SLC25A5
NOLC1	1	Corum_complexes	NHP2L1	1	Corum_complexes	TUFM
RPS6	1	Corum_complexes	NHP2L1	1	Corum_complexes	SLC25A5
RPS6	1	Corum_complexes	NHP2L1	1	Corum_complexes	TUFM
NOLC1	1	Corum_complexes	NOP58	1	Corum_complexes	SLC25A5
NOLC1	1	Corum_complexes	NOP58	1	Corum_complexes	TUFM
RPS6	1	Corum_complexes	NOP58	1	Corum_complexes	SLC25A5
RPS6	1	Corum_complexes	NOP58	1	Corum_complexes	TUFM
NOLC1	1	Corum_complexes	MIR1292	1	Corum_complexes	SLC25A5
NOLC1	1	Corum_complexes	MIR1292	1	Corum_complexes	TUFM
RPS6	1	Corum_complexes	MIR1292	1	Corum_complexes	SLC25A5
RPS6	1	Corum_complexes	MIR1292	1	Corum_complexes	TUFM
RPS6	1	Corum_complexes	PWP1	1	Corum_complexes	SLC25A5
RPS6	1	Corum_complexes	PWP1	1	Corum_complexes	TUFM
RPS6	1	Corum_complexes	RBM28	1	Corum_complexes	SLC25A5
RPS6	1	Corum_complexes	RBM28	1	Corum_complexes	TUFM
YWHAB	1	Corum_complexes	HSP90AA1	2	PPI | PPI_low_plus_0.3	TP53
YWHAG	1	Corum_complexes	HSP90AA1	2	PPI | PPI_low_plus_0.3	TP53
YWHAH	1	Corum_complexes	HSP90AA1	2	PPI | PPI_low_plus_0.3	TP53
YWHAQ	1	Corum_complexes	HSP90AA1	2	PPI | PPI_low_plus_0.3	TP53
YWHAB	1	Corum_complexes	HSPA4	1	PPI_low_plus_0.3	GRPEL2
YWHAB	1	Corum_complexes	HSPA4	1	PPI_low_plus_0.3	HSPD1
YWHAG	1	Corum_complexes	HSPA4	1	PPI_low_plus_0.3	GRPEL2
YWHAG	1	Corum_complexes	HSPA4	1	PPI_low_plus_0.3	HSPD1
YWHAH	1	Corum_complexes	HSPA4	1	PPI_low_plus_0.3	GRPEL2
YWHAH	1	Corum_complexes	HSPA4	1	PPI_low_plus_0.3	HSPD1
YWHAQ	1	Corum_complexes	HSPA4	1	PPI_low_plus_0.3	GRPEL2
YWHAQ	1	Corum_complexes	HSPA4	1	PPI_low_plus_0.3	HSPD1
IKBKB	1	Corum_complexes	CD3EAP	1	Corum_complexes	MTIF2
IKBKB	1	Corum_complexes	CUL1	1	Corum_complexes	MTIF2
IKBKB	1	Corum_complexes	FBXW11	1	Corum_complexes	MTIF2
IKBKB	1	Corum_complexes	HSP90AA1	2	PPI | PPI_low_plus_0.3	TP53
YWHAB	1	Corum_complexes	ACTB	1	PPI	CLIC4
YWHAB	1	Corum_complexes	ACTB	1	Corum_complexes	C1QBP
YWHAB	1	Corum_complexes	MIR7-1	1	Corum_complexes	C1QBP
YWHAB	1	Corum_complexes	LMNB1	1	PPI	PRKCA
YWHAB	1	Corum_complexes	NAA38	1	Corum_complexes	C1QBP
YWHAB	1	Corum_complexes	SNRPD1	1	Corum_complexes	C1QBP
YWHAB	1	Corum_complexes	SNRPD1	1	Corum_complexes	TRAP1
YWHAQ	1	Corum_complexes	ACTB	1	PPI	CLIC4
YWHAQ	1	Corum_complexes	ACTB	1	Corum_complexes	C1QBP
YWHAQ	1	Corum_complexes	API5	1	Corum_complexes	C1QBP
YWHAQ	1	Corum_complexes	CKB	1	PPI_low_plus_0.3	ME3
YWHAQ	1	Corum_complexes	HNRNPU	1	Corum_complexes	SLC25A5
YWHAQ	1	Corum_complexes	HNRNPU	1	Corum_complexes	TUFM
YWHAQ	1	Corum_complexes	ILF3	1	Corum_complexes	SLC25A5
YWHAQ	1	Corum_complexes	ILF3	1	Corum_complexes	TUFM
YWHAQ	1	Corum_complexes	LMNB1	1	PPI	PRKCA
YWHAQ	1	Corum_complexes	SNRPD1	1	Corum_complexes	TRAP1
