# Supplementary material for: Identification of Novel Type 2 Diabetes Candidate Genes Involved in the Crosstalk between the Mitochondrial and the Insulin Signaling Systems
Source: PLoS Genet. 2012 Dec 6;8(12):e1003046. doi: 10.1371/journal.pgen.1003046 (PMC3516534; doi:10.1371/journal.pgen.1003046)
Supplement: Table S3 — Full list and description of internode genes. (XLS) [file pgen.1003046.s006.xls]

## Sheet: Full_list_internodes
hgnc_symbol	description
RPS5	ribosomal protein S5 [Source:HGNC Symbol;Acc:10426]
RPL18A	ribosomal protein L18a [Source:HGNC Symbol;Acc:10311]
KPNA6	karyopherin alpha 6 (importin alpha 7) [Source:HGNC Symbol;Acc:6399]
RPS7	ribosomal protein S7 [Source:HGNC Symbol;Acc:10440]
NCKAP1	NCK-associated protein 1 [Source:HGNC Symbol;Acc:7666]
PIN1	peptidylprolyl cis/trans isomerase, NIMA-interacting 1 [Source:HGNC Symbol;Acc:8988]
HSPA8	heat shock 70kDa protein 8 [Source:HGNC Symbol;Acc:5241]
TOP1	topoisomerase (DNA) I [Source:HGNC Symbol;Acc:11986]
MED1	mediator complex subunit 1 [Source:HGNC Symbol;Acc:9234]
SKP1	S-phase kinase-associated protein 1 [Source:HGNC Symbol;Acc:10899]
PPP2CA	protein phosphatase 2, catalytic subunit, alpha isozyme [Source:HGNC Symbol;Acc:9299]
ILF3	interleukin enhancer binding factor 3, 90kDa [Source:HGNC Symbol;Acc:6038]
SNRPD1	small nuclear ribonucleoprotein D1 polypeptide 16kDa [Source:HGNC Symbol;Acc:11158]
SCYL2	SCY1-like 2 (S. cerevisiae) [Source:HGNC Symbol;Acc:19286]
RAC1	ras-related C3 botulinum toxin substrate 1 (rho family, small GTP binding protein Rac1) [Source:HGNC Symbol;Acc:9801]
PWP1	PWP1 homolog (S. cerevisiae) [Source:HGNC Symbol;Acc:17015]
NME6	non-metastatic cells 6, protein expressed in (nucleoside-diphosphate kinase) [Source:HGNC Symbol;Acc:20567]
TRAF2	TNF receptor-associated factor 2 [Source:HGNC Symbol;Acc:12032]
SMAD4	SMAD family member 4 [Source:HGNC Symbol;Acc:6770]
HNRNPH2	heterogeneous nuclear ribonucleoprotein H2 (H') [Source:HGNC Symbol;Acc:5042]
POLI	polymerase (DNA directed) iota [Source:HGNC Symbol;Acc:9182]
LMNB1	lamin B1 [Source:HGNC Symbol;Acc:6637]
POLK	polymerase (DNA directed) kappa [Source:HGNC Symbol;Acc:9183]
POLE3	polymerase (DNA directed), epsilon 3 (p17 subunit) [Source:HGNC Symbol;Acc:13546]
ALDOB	aldolase B, fructose-bisphosphate [Source:HGNC Symbol;Acc:417]
RPL23	ribosomal protein L23 [Source:HGNC Symbol;Acc:10316]
IQGAP2	IQ motif containing GTPase activating protein 2 [Source:HGNC Symbol;Acc:6111]
HSPA4	heat shock 70kDa protein 4 [Source:HGNC Symbol;Acc:5237]
RPL19	ribosomal protein L19 [Source:HGNC Symbol;Acc:10312]
ACTB	actin, beta [Source:HGNC Symbol;Acc:132]
VIM	vimentin [Source:HGNC Symbol;Acc:12692]
STAM	signal transducing adaptor molecule (SH3 domain and ITAM motif) 1 [Source:HGNC Symbol;Acc:11357]
RSL1D1	ribosomal L1 domain containing 1 [Source:HGNC Symbol;Acc:24534]
CREBBP	CREB binding protein [Source:HGNC Symbol;Acc:2348]
ITGB1	integrin, beta 1 (fibronectin receptor, beta polypeptide, antigen CD29 includes MDF2, MSK12) [Source:HGNC Symbol;Acc:6153]
POLB	polymerase (DNA directed), beta [Source:HGNC Symbol;Acc:9174]
POLR1E	polymerase (RNA) I polypeptide E, 53kDa [Source:HGNC Symbol;Acc:17631]
CDK7	cyclin-dependent kinase 7 [Source:HGNC Symbol;Acc:1778]
JUNB	jun B proto-oncogene [Source:HGNC Symbol;Acc:6205]
CSNK2A1	casein kinase 2, alpha 1 polypeptide [Source:HGNC Symbol;Acc:2457]
PARD3	par-3 partitioning defective 3 homolog (C. elegans) [Source:HGNC Symbol;Acc:16051]
ABL1	c-abl oncogene 1, non-receptor tyrosine kinase [Source:HGNC Symbol;Acc:76]
PRKDC	protein kinase, DNA-activated, catalytic polypeptide [Source:HGNC Symbol;Acc:9413]
RPL8	ribosomal protein L8 [Source:HGNC Symbol;Acc:10368]
RPS15A	ribosomal protein S15a [Source:HGNC Symbol;Acc:10389]
LYN	v-yes-1 Yamaguchi sarcoma viral related oncogene homolog [Source:HGNC Symbol;Acc:6735]
FBXW11	F-box and WD repeat domain containing 11 [Source:HGNC Symbol;Acc:13607]
RPL21	ribosomal protein L21 [Source:HGNC Symbol;Acc:10313]
IQGAP1	IQ motif containing GTPase activating protein 1 [Source:HGNC Symbol;Acc:6110]
SNRPB	small nuclear ribonucleoprotein polypeptides B and B1 [Source:HGNC Symbol;Acc:11153]
RPS17	ribosomal protein S17 [Source:HGNC Symbol;Acc:10397]
RPL7A	ribosomal protein L7a [Source:HGNC Symbol;Acc:10364]
RPL14	ribosomal protein L14 [Source:HGNC Symbol;Acc:10305]
CD3EAP	CD3e molecule, epsilon associated protein [Source:HGNC Symbol;Acc:24219]
NME5	non-metastatic cells 5, protein expressed in (nucleoside-diphosphate kinase) [Source:HGNC Symbol;Acc:7853]
POLR1D	polymerase (RNA) I polypeptide D, 16kDa [Source:HGNC Symbol;Acc:20422]
HK3	hexokinase 3 (white cell) [Source:HGNC Symbol;Acc:4925]
SNRPD2	small nuclear ribonucleoprotein D2 polypeptide 16.5kDa [Source:HGNC Symbol;Acc:11159]
POLA1	polymerase (DNA directed), alpha 1, catalytic subunit [Source:HGNC Symbol;Acc:9173]
HNRNPU	heterogeneous nuclear ribonucleoprotein U (scaffold attachment factor A) [Source:HGNC Symbol;Acc:5048]
MDM2	Mdm2 p53 binding protein homolog (mouse) [Source:HGNC Symbol;Acc:6973]
NFKBIB	nuclear factor of kappa light polypeptide gene enhancer in B-cells inhibitor, beta [Source:HGNC Symbol;Acc:7798]
SH3KBP1	SH3-domain kinase binding protein 1 [Source:HGNC Symbol;Acc:13867]
STAT5A	signal transducer and activator of transcription 5A [Source:HGNC Symbol;Acc:11366]
CDC25C	cell division cycle 25 homolog C (S. pombe) [Source:HGNC Symbol;Acc:1727]
PPP3CA	protein phosphatase 3, catalytic subunit, alpha isozyme [Source:HGNC Symbol;Acc:9314]
RPS16	ribosomal protein S16 [Source:HGNC Symbol;Acc:10396]
MAP2K3	mitogen-activated protein kinase kinase 3 [Source:HGNC Symbol;Acc:6843]
RPL18	ribosomal protein L18 [Source:HGNC Symbol;Acc:10310]
RPL9	ribosomal protein L9 [Source:HGNC Symbol;Acc:10369]
SNRPA1	small nuclear ribonucleoprotein polypeptide A' [Source:HGNC Symbol;Acc:11152]
NCL	nucleolin [Source:HGNC Symbol;Acc:7667]
STAT3	signal transducer and activator of transcription 3 (acute-phase response factor) [Source:HGNC Symbol;Acc:11364]
RPS6KA3	ribosomal protein S6 kinase, 90kDa, polypeptide 3 [Source:HGNC Symbol;Acc:10432]
BCAR1	breast cancer anti-estrogen resistance 1 [Source:HGNC Symbol;Acc:971]
NFKB1	nuclear factor of kappa light polypeptide gene enhancer in B-cells 1 [Source:HGNC Symbol;Acc:7794]
MYC	v-myc myelocytomatosis viral oncogene homolog (avian) [Source:HGNC Symbol;Acc:7553]
VAMP7	vesicle-associated membrane protein 7 [Source:HGNC Symbol;Acc:11486]
RPL6	ribosomal protein L6 [Source:HGNC Symbol;Acc:10362]
RRAD	Ras-related associated with diabetes [Source:HGNC Symbol;Acc:10446]
RPL13A	ribosomal protein L13a [Source:HGNC Symbol;Acc:10304]
RPS11	ribosomal protein S11 [Source:HGNC Symbol;Acc:10384]
NCOA3	nuclear receptor coactivator 3 [Source:HGNC Symbol;Acc:7670]
RIPK1	receptor (TNFRSF)-interacting serine-threonine kinase 1 [Source:HGNC Symbol;Acc:10019]
ALDOA	aldolase A, fructose-bisphosphate [Source:HGNC Symbol;Acc:414]
CHUK	conserved helix-loop-helix ubiquitous kinase [Source:HGNC Symbol;Acc:1974]
GSK3A	glycogen synthase kinase 3 alpha [Source:HGNC Symbol;Acc:4616]
NCOA1	nuclear receptor coactivator 1 [Source:HGNC Symbol;Acc:7668]
IL3RA	interleukin 3 receptor, alpha (low affinity) [Source:HGNC Symbol;Acc:6012]
ALDOC	aldolase C, fructose-bisphosphate [Source:HGNC Symbol;Acc:418]
RPL13	ribosomal protein L13 [Source:HGNC Symbol;Acc:10303]
RPL29	ribosomal protein L29 [Source:HGNC Symbol;Acc:10331]
CKB	creatine kinase, brain [Source:HGNC Symbol;Acc:1991]
PKM2	pyruvate kinase, muscle [Source:HGNC Symbol;Acc:9021]
WWOX	WW domain containing oxidoreductase [Source:HGNC Symbol;Acc:12799]
POLD1	polymerase (DNA directed), delta 1, catalytic subunit 125kDa [Source:HGNC Symbol;Acc:9175]
RPL27	ribosomal protein L27 [Source:HGNC Symbol;Acc:10328]
MBP	myelin basic protein [Source:HGNC Symbol;Acc:6925]
RPL23A	ribosomal protein L23a [Source:HGNC Symbol;Acc:10317]
SRP14	signal recognition particle 14kDa (homologous Alu RNA binding protein) [Source:HGNC Symbol;Acc:11299]
NAP1L1	nucleosome assembly protein 1-like 1 [Source:HGNC Symbol;Acc:7637]
RPL10A	ribosomal protein L10a [Source:HGNC Symbol;Acc:10299]
SF3B3	splicing factor 3b, subunit 3, 130kDa [Source:HGNC Symbol;Acc:10770]
CDK9	cyclin-dependent kinase 9 [Source:HGNC Symbol;Acc:1780]
AK5	adenylate kinase 5 [Source:HGNC Symbol;Acc:365]
NOS1	nitric oxide synthase 1 (neuronal) [Source:HGNC Symbol;Acc:7872]
TRAF1	TNF receptor-associated factor 1 [Source:HGNC Symbol;Acc:12031]
AXIN1	axin 1 [Source:HGNC Symbol;Acc:903]
CDC42	cell division cycle 42 (GTP binding protein, 25kDa) [Source:HGNC Symbol;Acc:1736]
YBX1	Y box binding protein 1 [Source:HGNC Symbol;Acc:8014]
SRPK1	SRSF protein kinase 1 [Source:HGNC Symbol;Acc:11305]
PEBP1	phosphatidylethanolamine binding protein 1 [Source:HGNC Symbol;Acc:8630]
RPL27A	ribosomal protein L27a [Source:HGNC Symbol;Acc:10329]
MAPK12	mitogen-activated protein kinase 12 [Source:HGNC Symbol;Acc:6874]
ITPA	inosine triphosphatase (nucleoside triphosphate pyrophosphatase) [Source:HGNC Symbol;Acc:6176]
NME4	non-metastatic cells 4, protein expressed in [Source:HGNC Symbol;Acc:7852]
PLCG2	phospholipase C, gamma 2 (phosphatidylinositol-specific) [Source:HGNC Symbol;Acc:9066]
EGFR	epidermal growth factor receptor [Source:HGNC Symbol;Acc:3236]
EBNA1BP2	EBNA1 binding protein 2 [Source:HGNC Symbol;Acc:15531]
PPP3CC	protein phosphatase 3, catalytic subunit, gamma isozyme [Source:HGNC Symbol;Acc:9316]
TUBA1A	tubulin, alpha 1a [Source:HGNC Symbol;Acc:20766]
ANXA2	annexin A2 [Source:HGNC Symbol;Acc:537]
RPS29	ribosomal protein S29 [Source:HGNC Symbol;Acc:10419]
EEF2	eukaryotic translation elongation factor 2 [Source:HGNC Symbol;Acc:3214]
ACTA2	actin, alpha 2, smooth muscle, aorta [Source:HGNC Symbol;Acc:130]
RELA	v-rel reticuloendotheliosis viral oncogene homolog A (avian) [Source:HGNC Symbol;Acc:9955]
ITGB3	integrin, beta 3 (platelet glycoprotein IIIa, antigen CD61) [Source:HGNC Symbol;Acc:6156]
NHP2L1	NHP2 non-histone chromosome protein 2-like 1 (S. cerevisiae) [Source:HGNC Symbol;Acc:7819]
PPM1D	protein phosphatase, Mg2+/Mn2+ dependent, 1D [Source:HGNC Symbol;Acc:9277]
RPL11	ribosomal protein L11 [Source:HGNC Symbol;Acc:10301]
GNL3	guanine nucleotide binding protein-like 3 (nucleolar) [Source:HGNC Symbol;Acc:29931]
POLE2	polymerase (DNA directed), epsilon 2 (p59 subunit) [Source:HGNC Symbol;Acc:9178]
RPLP0	ribosomal protein, large, P0 [Source:HGNC Symbol;Acc:10371]
POLE4	polymerase (DNA-directed), epsilon 4 (p12 subunit) [Source:HGNC Symbol;Acc:18755]
LMO4	LIM domain only 4 [Source:HGNC Symbol;Acc:6644]
RPL4	ribosomal protein L4 [Source:HGNC Symbol;Acc:10353]
AK1	adenylate kinase 1 [Source:HGNC Symbol;Acc:361]
RPS9	ribosomal protein S9 [Source:HGNC Symbol;Acc:10442]
GTF2B	general transcription factor IIB [Source:HGNC Symbol;Acc:4648]
RIPK2	receptor-interacting serine-threonine kinase 2 [Source:HGNC Symbol;Acc:10020]
IKBKE	inhibitor of kappa light polypeptide gene enhancer in B-cells, kinase epsilon [Source:HGNC Symbol;Acc:14552]
CDKN1A	cyclin-dependent kinase inhibitor 1A (p21, Cip1) [Source:HGNC Symbol;Acc:1784]
RPS8	ribosomal protein S8 [Source:HGNC Symbol;Acc:10441]
RPS23	ribosomal protein S23 [Source:HGNC Symbol;Acc:10410]
RPL31	ribosomal protein L31 [Source:HGNC Symbol;Acc:10334]
EZR	ezrin [Source:HGNC Symbol;Acc:12691]
CUL1	cullin 1 [Source:HGNC Symbol;Acc:2551]
AR	androgen receptor [Source:HGNC Symbol;Acc:644]
DDX21	DEAD (Asp-Glu-Ala-Asp) box polypeptide 21 [Source:HGNC Symbol;Acc:2744]
RPS3A	ribosomal protein S3A [Source:HGNC Symbol;Acc:10421]
PML	promyelocytic leukemia [Source:HGNC Symbol;Acc:9113]
RPL5	ribosomal protein L5 [Source:HGNC Symbol;Acc:10360]
POLL	polymerase (DNA directed), lambda [Source:HGNC Symbol;Acc:9184]
SF3B1	splicing factor 3b, subunit 1, 155kDa [Source:HGNC Symbol;Acc:10768]
TUBB1	tubulin, beta 1 [Source:HGNC Symbol;Acc:16257]
HIST1H1D	histone cluster 1, H1d [Source:HGNC Symbol;Acc:4717]
RPLP2	ribosomal protein, large, P2 [Source:HGNC Symbol;Acc:10377]
POLM	polymerase (DNA directed), mu [Source:HGNC Symbol;Acc:9185]
DHX9	DEAH (Asp-Glu-Ala-His) box polypeptide 9 [Source:HGNC Symbol;Acc:2750]
SMAD3	SMAD family member 3 [Source:HGNC Symbol;Acc:6769]
POLR2L	polymerase (RNA) II (DNA directed) polypeptide L, 7.6kDa [Source:HGNC Symbol;Acc:9199]
RPL28	ribosomal protein L28 [Source:HGNC Symbol;Acc:10330]
U2AF2	U2 small nuclear RNA auxiliary factor 2 [Source:HGNC Symbol;Acc:23156]
NAA38	N(alpha)-acetyltransferase 38, NatC auxiliary subunit [Source:HGNC Symbol;Acc:20471]
HMGN1	high-mobility group nucleosome binding domain 1 [Source:HGNC Symbol;Acc:4984]
APP	amyloid beta (A4) precursor protein [Source:HGNC Symbol;Acc:620]
PEA15	phosphoprotein enriched in astrocytes 15 [Source:HGNC Symbol;Acc:8822]
PRNP	prion protein [Source:HGNC Symbol;Acc:9449]
SF3B2	splicing factor 3b, subunit 2, 145kDa [Source:HGNC Symbol;Acc:10769]
RPL39	ribosomal protein L39 [Source:HGNC Symbol;Acc:10350]
DHX15	DEAH (Asp-Glu-Ala-His) box polypeptide 15 [Source:HGNC Symbol;Acc:2738]
POLH	polymerase (DNA directed), eta [Source:HGNC Symbol;Acc:9181]
PSEN2	presenilin 2 (Alzheimer disease 4) [Source:HGNC Symbol;Acc:9509]
RPS12	ribosomal protein S12 [Source:HGNC Symbol;Acc:10385]
REL	v-rel reticuloendotheliosis viral oncogene homolog (avian) [Source:HGNC Symbol;Acc:9954]
EEF1A1	eukaryotic translation elongation factor 1 alpha 1 [Source:HGNC Symbol;Acc:3189]
UBE2I	ubiquitin-conjugating enzyme E2I (UBC9 homolog, yeast) [Source:HGNC Symbol;Acc:12485]
FHL2	four and a half LIM domains 2 [Source:HGNC Symbol;Acc:3703]
GAPDH	glyceraldehyde-3-phosphate dehydrogenase [Source:HGNC Symbol;Acc:4141]
MTA1	metastasis associated 1 [Source:HGNC Symbol;Acc:7410]
AKAP5	A kinase (PRKA) anchor protein 5 [Source:HGNC Symbol;Acc:375]
UBE2L3	ubiquitin-conjugating enzyme E2L 3 [Source:HGNC Symbol;Acc:12488]
RPS6KA1	ribosomal protein S6 kinase, 90kDa, polypeptide 1 [Source:HGNC Symbol;Acc:10430]
RPL15	ribosomal protein L15 [Source:HGNC Symbol;Acc:10306]
NOP58	NOP58 ribonucleoprotein homolog (yeast) [Source:HGNC Symbol;Acc:29926]
NOS3	nitric oxide synthase 3 (endothelial cell) [Source:HGNC Symbol;Acc:7876]
IGF2BP1	insulin-like growth factor 2 mRNA binding protein 1 [Source:HGNC Symbol;Acc:28866]
ITPKA	inositol 1,4,5-trisphosphate 3-kinase A [Source:HGNC Symbol;Acc:6178]
GRM5	glutamate receptor, metabotropic 5 [Source:HGNC Symbol;Acc:4597]
PTGS2	prostaglandin-endoperoxide synthase 2 (prostaglandin G/H synthase and cyclooxygenase) [Source:HGNC Symbol;Acc:9605]
POLQ	polymerase (DNA directed), theta [Source:HGNC Symbol;Acc:9186]
PLA2G4A	phospholipase A2, group IVA (cytosolic, calcium-dependent) [Source:HGNC Symbol;Acc:9035]
SYNJ1	synaptojanin 1 [Source:HGNC Symbol;Acc:11503]
AK7	adenylate kinase 7 [Source:HGNC Symbol;Acc:20091]
RPL26	ribosomal protein L26 [Source:HGNC Symbol;Acc:10327]
JUN	jun proto-oncogene [Source:HGNC Symbol;Acc:6204]
PLD1	phospholipase D1, phosphatidylcholine-specific [Source:HGNC Symbol;Acc:9067]
CCT5	chaperonin containing TCP1, subunit 5 (epsilon) [Source:HGNC Symbol;Acc:1618]
NFKB2	nuclear factor of kappa light polypeptide gene enhancer in B-cells 2 (p49/p100) [Source:HGNC Symbol;Acc:7795]
POLR1A	polymerase (RNA) I polypeptide A, 194kDa [Source:HGNC Symbol;Acc:17264]
HTT	huntingtin [Source:HGNC Symbol;Acc:4851]
RBM28	RNA binding motif protein 28 [Source:HGNC Symbol;Acc:21863]
NME3	non-metastatic cells 3, protein expressed in [Source:HGNC Symbol;Acc:7851]
BIRC5	baculoviral IAP repeat-containing 5 [Source:HGNC Symbol;Acc:593]
HIST1H2BM	histone cluster 1, H2bm [Source:HGNC Symbol;Acc:4750]
RPL36	ribosomal protein L36 [Source:HGNC Symbol;Acc:13631]
RPL35	ribosomal protein L35 [Source:HGNC Symbol;Acc:10344]
TCOF1	Treacher Collins-Franceschetti syndrome 1 [Source:HGNC Symbol;Acc:11654]
REV3L	REV3-like, catalytic subunit of DNA polymerase zeta (yeast) [Source:HGNC Symbol;Acc:9968]
CCND1	cyclin D1 [Source:HGNC Symbol;Acc:1582]
POLE	polymerase (DNA directed), epsilon [Source:HGNC Symbol;Acc:9177]
RPLP1	ribosomal protein, large, P1 [Source:HGNC Symbol;Acc:10372]
RFC2	replication factor C (activator 1) 2, 40kDa [Source:HGNC Symbol;Acc:9970]
KPNA2	karyopherin alpha 2 (RAG cohort 1, importin alpha 1) [Source:HGNC Symbol;Acc:6395]
MCC	mutated in colorectal cancers [Source:HGNC Symbol;Acc:6935]
BCL2L11	BCL2-like 11 (apoptosis facilitator) [Source:HGNC Symbol;Acc:994]
MYBBP1A	MYB binding protein (P160) 1a [Source:HGNC Symbol;Acc:7546]
RPS2	ribosomal protein S2 [Source:HGNC Symbol;Acc:10404]
LYAR	Ly1 antibody reactive homolog (mouse) [Source:HGNC Symbol;Acc:26021]
STK11	serine/threonine kinase 11 [Source:HGNC Symbol;Acc:11389]
RAB4A	RAB4A, member RAS oncogene family [Source:HGNC Symbol;Acc:9781]
RPS14	ribosomal protein S14 [Source:HGNC Symbol;Acc:10387]
NAT10	N-acetyltransferase 10 (GCN5-related) [Source:HGNC Symbol;Acc:29830]
CD2AP	CD2-associated protein [Source:HGNC Symbol;Acc:14258]
NME7	non-metastatic cells 7, protein expressed in (nucleoside-diphosphate kinase) [Source:HGNC Symbol;Acc:20461]
FADD	Fas (TNFRSF6)-associated via death domain [Source:HGNC Symbol;Acc:3573]
RPL35A	ribosomal protein L35a [Source:HGNC Symbol;Acc:10345]
GNMT	glycine N-methyltransferase [Source:HGNC Symbol;Acc:4415]
GTF2F2	general transcription factor IIF, polypeptide 2, 30kDa [Source:HGNC Symbol;Acc:4653]
MAP2K4	mitogen-activated protein kinase kinase 4 [Source:HGNC Symbol;Acc:6844]
PDCD2	programmed cell death 2 [Source:HGNC Symbol;Acc:8762]
RPS15	ribosomal protein S15 [Source:HGNC Symbol;Acc:10388]
POLR1B	polymerase (RNA) I polypeptide B, 128kDa [Source:HGNC Symbol;Acc:20454]
CASP3	caspase 3, apoptosis-related cysteine peptidase [Source:HGNC Symbol;Acc:1504]
RPL22	ribosomal protein L22 [Source:HGNC Symbol;Acc:10315]
LRPPRC	leucine-rich PPR-motif containing [Source:HGNC Symbol;Acc:15714]
MAP2K6	mitogen-activated protein kinase kinase 6 [Source:HGNC Symbol;Acc:6846]
SF3B4	splicing factor 3b, subunit 4, 49kDa [Source:HGNC Symbol;Acc:10771]
U2AF1	U2 small nuclear RNA auxiliary factor 1 [Source:HGNC Symbol;Acc:12453]
RPL32	ribosomal protein L32 [Source:HGNC Symbol;Acc:10336]
SNAP23	synaptosomal-associated protein, 23kDa [Source:HGNC Symbol;Acc:11131]
RPL24	ribosomal protein L24 [Source:HGNC Symbol;Acc:10325]
SNRPD3	small nuclear ribonucleoprotein D3 polypeptide 18kDa [Source:HGNC Symbol;Acc:11160]
HSP90AA1	heat shock protein 90kDa alpha (cytosolic), class A member 1 [Source:HGNC Symbol;Acc:5253]
RPL30	ribosomal protein L30 [Source:HGNC Symbol;Acc:10333]
RPL37A	ribosomal protein L37a [Source:HGNC Symbol;Acc:10348]
LRP1	low density lipoprotein receptor-related protein 1 [Source:HGNC Symbol;Acc:6692]
GRIN2B	glutamate receptor, ionotropic, N-methyl D-aspartate 2B [Source:HGNC Symbol;Acc:4586]
TRAF6	TNF receptor-associated factor 6 [Source:HGNC Symbol;Acc:12036]
RB1	retinoblastoma 1 [Source:HGNC Symbol;Acc:9884]
RPS13	ribosomal protein S13 [Source:HGNC Symbol;Acc:10386]
RPS24	ribosomal protein S24 [Source:HGNC Symbol;Acc:10411]
API5	apoptosis inhibitor 5 [Source:HGNC Symbol;Acc:594]
NME1	non-metastatic cells 1, protein (NM23A) expressed in [Source:HGNC Symbol;Acc:7849]
NME2	non-metastatic cells 2, protein (NM23B) expressed in [Source:HGNC Symbol;Acc:7850]
MSH2	mutS homolog 2, colon cancer, nonpolyposis type 1 (E. coli) [Source:HGNC Symbol;Acc:7325]
H1FX	H1 histone family, member X [Source:HGNC Symbol;Acc:4722]
RASAL2	RAS protein activator like 2 [Source:HGNC Symbol;Acc:9874]
MSH6	mutS homolog 6 (E. coli) [Source:HGNC Symbol;Acc:7329]
NME1-NME2	NME1-NME2 readthrough [Source:HGNC Symbol;Acc:33531]
MAP2K7	mitogen-activated protein kinase kinase 7 [Source:HGNC Symbol;Acc:6847]
ILF2	interleukin enhancer binding factor 2, 45kDa [Source:HGNC Symbol;Acc:6037]
RPL12	ribosomal protein L12 [Source:HGNC Symbol;Acc:10302]
PUF60	poly-U binding splicing factor 60KDa [Source:HGNC Symbol;Acc:17042]
LYST	lysosomal trafficking regulator [Source:HGNC Symbol;Acc:1968]
COIL	coilin [Source:HGNC Symbol;Acc:2184]
CSNK1D	casein kinase 1, delta [Source:HGNC Symbol;Acc:2452]
HNRNPM	heterogeneous nuclear ribonucleoprotein M [Source:HGNC Symbol;Acc:5046]
ERCC3	excision repair cross-complementing rodent repair deficiency, complementation group 3 (xeroderma pigmentosum group B complementing) [Source:HGNC Symbol;Acc:3435]
ACTG2	actin, gamma 2, smooth muscle, enteric [Source:HGNC Symbol;Acc:145]
LUC7L2	LUC7-like 2 (S. cerevisiae) [Source:HGNC Symbol;Acc:21608]
POLR2H	polymerase (RNA) II (DNA directed) polypeptide H [Source:HGNC Symbol;Acc:9195]
TOPBP1	topoisomerase (DNA) II binding protein 1 [Source:HGNC Symbol;Acc:17008]
DGKZ	diacylglycerol kinase, zeta 104kDa [Source:HGNC Symbol;Acc:2857]
HNRNPA1	heterogeneous nuclear ribonucleoprotein A1 [Source:HGNC Symbol;Acc:5031]
MIR1281	microRNA 1281 [Source:HGNC Symbol;Acc:35359]
MIR7-1	microRNA 7-1 [Source:HGNC Symbol;Acc:31638]
MIR1292	microRNA 1292 [Source:HGNC Symbol;Acc:35364]
SNORD58B	small nucleolar RNA, C/D box 58B [Source:HGNC Symbol;Acc:10209]
WAS	Wiskott-Aldrich syndrome (eczema-thrombocytopenia) [Source:HGNC Symbol;Acc:12731]
BTK	Bruton agammaglobulinemia tyrosine kinase [Source:HGNC Symbol;Acc:1133]
ADA	adenosine deaminase [Source:HGNC Symbol;Acc:186]
IKBKG	inhibitor of kappa light polypeptide gene enhancer in B-cells, kinase gamma [Source:HGNC Symbol;Acc:5961]
NFKBIA	nuclear factor of kappa light polypeptide gene enhancer in B-cells inhibitor, alpha [Source:HGNC Symbol;Acc:7797]
SRSF1	serine/arginine-rich splicing factor 1 [Source:HGNC Symbol;Acc:10780]
RPS18P12	ribosomal protein S18 pseudogene 12
