# Supplementary material for: Identification of Novel Type 2 Diabetes Candidate Genes Involved in the Crosstalk between the Mitochondrial and the Insulin Signaling Systems
Source: PLoS Genet. 2012 Dec 6;8(12):e1003046. doi: 10.1371/journal.pgen.1003046 (PMC3516534; doi:10.1371/journal.pgen.1003046)
Supplement: Table S4 — Number of direct and indirect connections of each mitochondria and in insulin gene to the insulin cascade and mitochondria systems, respectively. (XLS) [file pgen.1003046.s007.xls]

## Sheet: Total_degree3
Gene	Ensembl.Gene.ID	Description	Direct Connections to Insulin/mitochondria	InDirect Connections to Insulin/mitochondria	SYSTEM
NOLC1	ENSG00000166197	nucleolar and coiled-body phosphoprotein 1	2	99	insulin
RPS6	ENSG00000137154	ribosomal protein S6	0	40	insulin
IKBKB	ENSG00000104365	inhibitor of kappa light polypeptide gene enhancer in B-cells, kinase beta	1	31	insulin
PKLR	ENSG00000143627	pyruvate kinase, liver and RBC	2	28	insulin
SRC	ENSG00000197122	v-src sarcoma (Schmidt-Ruppin A-2) viral oncogene homolog (avian)	1	22	insulin
PPP1CA	ENSG00000172531	protein phosphatase 1, catalytic subunit, alpha isozyme	3	16	insulin
YWHAG	ENSG00000170027	tyrosine 3-monooxygenase/tryptophan 5-monooxygenase activation protein, gamma polypeptide	3	14	insulin
GRB2	ENSG00000177885	growth factor receptor-bound protein 2	0	15	insulin
YWHAB	ENSG00000166913	tyrosine 3-monooxygenase/tryptophan 5-monooxygenase activation protein, beta polypeptide	2	13	insulin
AKT2	ENSG00000105221	v-akt murine thymoma viral oncogene homolog 2	4	10	insulin
MAPK1	ENSG00000100030	mitogen-activated protein kinase 1	3	11	insulin
PRKACA	ENSG00000072062	protein kinase, cAMP-dependent, catalytic, alpha	1	12	insulin
AKT1	ENSG00000142208	v-akt murine thymoma viral oncogene homolog 1	1	11	insulin
MAPK8	ENSG00000107643	mitogen-activated protein kinase 8	3	9	insulin
YWHAQ	ENSG00000134308	tyrosine 3-monooxygenase/tryptophan 5-monooxygenase activation protein, theta polypeptide	1	11	insulin
CAV1	ENSG00000105974	caveolin 1, caveolae protein, 22kDa	2	9	insulin
PRKCZ	ENSG00000067606	protein kinase C, zeta	1	10	insulin
CALM1	ENSG00000198668	calmodulin 1 (phosphorylase kinase, delta)	1	9	insulin
EIF4E	ENSG00000151247	eukaryotic translation initiation factor 4E	0	10	insulin
MAP3K1	ENSG00000095015	mitogen-activated protein kinase kinase kinase 1	0	10	insulin
MAPK3	ENSG00000102882	mitogen-activated protein kinase 3	1	9	insulin
MAPK10	ENSG00000109339	mitogen-activated protein kinase 10	2	7	insulin
PTK2	ENSG00000169398	PTK2 protein tyrosine kinase 2	0	9	insulin
GSK3B	ENSG00000082701	glycogen synthase kinase 3 beta	2	6	insulin
BCR	ENSG00000186716	breakpoint cluster region	0	7	insulin
CBL	ENSG00000110395	Cas-Br-M (murine) ecotropic retroviral transforming sequence	0	7	insulin
CREB1	ENSG00000118260	cAMP responsive element binding protein 1	0	7	insulin
PIK3CG	ENSG00000105851	phosphoinositide-3-kinase, catalytic, gamma polypeptide	1	6	insulin
PRKAR2A	ENSG00000114302	protein kinase, cAMP-dependent, regulatory, type II, alpha	3	4	insulin
JAK1	ENSG00000162434	Janus kinase 1	0	6	insulin
PIK3R1	ENSG00000145675	phosphoinositide-3-kinase, regulatory subunit 1 (alpha)	1	5	insulin
CBLB	ENSG00000114423	Cas-Br-M (murine) ecotropic retroviral transforming sequence b	0	5	insulin
CRKL	ENSG00000099942	v-crk sarcoma virus CT10 oncogene homolog (avian)-like	0	5	insulin
FOXO1	ENSG00000150907	forkhead box O1	2	3	insulin
HRAS	ENSG00000174775	v-Ha-ras Harvey rat sarcoma viral oncogene homolog	0	5	insulin
NCK1	ENSG00000158092	NCK adaptor protein 1	0	5	insulin
PRKCI	ENSG00000163558	protein kinase C, iota	1	4	insulin
PTPN1	ENSG00000196396	protein tyrosine phosphatase, non-receptor type 1	0	5	insulin
RHOA	ENSG00000067560	ras homolog gene family, member A	1	4	insulin
SOS2	ENSG00000100485	son of sevenless homolog 2 (Drosophila)	1	4	insulin
CALML3	ENSG00000178363	calmodulin-like 3	0	4	insulin
INPP5K	ENSG00000132376	inositol polyphosphate-5-phosphatase K	0	4	insulin
MAP2K1	ENSG00000169032	mitogen-activated protein kinase kinase 1	0	4	insulin
PRKX	ENSG00000183943	protein kinase, X-linked	0	4	insulin
PTPN11	ENSG00000179295	protein tyrosine phosphatase, non-receptor type 11	0	4	insulin
RASA1	ENSG00000145715	RAS p21 protein activator (GTPase activating protein) 1	1	3	insulin
RPS6KB1	ENSG00000108443	ribosomal protein S6 kinase, 70kDa, polypeptide 1	0	4	insulin
SFN	ENSG00000175793	stratifin	1	3	insulin
STX4	ENSG00000103496	syntaxin 4	1	3	insulin
YWHAH	ENSG00000128245	tyrosine 3-monooxygenase/tryptophan 5-monooxygenase activation protein, eta polypeptide	0	4	insulin
ACTA1	ENSG00000143632	actin, alpha 1, skeletal muscle	0	3	insulin
CAPN1	ENSG00000014216	calpain 1, (mu/I) large subunit	1	2	insulin
CRK	ENSG00000167193	v-crk sarcoma virus CT10 oncogene homolog (avian)	0	3	insulin
ELK1	ENSG00000126767	ELK1, member of ETS oncogene family	0	3	insulin
FBP1	ENSG00000165140	fructose-1,6-bisphosphatase 1	0	3	insulin
FBP2	ENSG00000130957	fructose-1,6-bisphosphatase 2	0	3	insulin
FOXO3	ENSG00000118689	forkhead box O3	1	2	insulin
PIK3R3	ENSG00000117461	phosphoinositide-3-kinase, regulatory subunit 3 (gamma)	1	2	insulin
PPARGC1A	ENSG00000109819	peroxisome proliferator-activated receptor gamma, coactivator 1 alpha	0	3	insulin
PRKAA2	ENSG00000162409	protein kinase, AMP-activated, alpha 2 catalytic subunit	1	2	insulin
PRKAR1A	ENSG00000108946	protein kinase, cAMP-dependent, regulatory, type I, alpha (tissue specific extinguisher 1)	2	1	insulin
SOCS3	ENSG00000184557	suppressor of cytokine signaling 3	0	3	insulin
STAT5B	ENSG00000173757	signal transducer and activator of transcription 5B	0	3	insulin
CALM2	ENSG00000143933	calmodulin 2 (phosphorylase kinase, delta)	1	1	insulin
INS	ENSG00000254647	insulin	0	2	insulin
NCK2	ENSG00000071051	NCK adaptor protein 2	0	2	insulin
PDPK1	ENSG00000140992	3-phosphoinositide dependent protein kinase-1	0	2	insulin
ROCK1	ENSG00000067900	Rho-associated, coiled-coil containing protein kinase 1	0	2	insulin
SLC2A4	ENSG00000181856	solute carrier family 2 (facilitated glucose transporter), member 4	1	1	insulin
SREBF1	ENSG00000072310	sterol regulatory element binding transcription factor 1	0	2	insulin
TRIP10	ENSG00000125733	thyroid hormone receptor interactor 10	0	2	insulin
ACACA	ENSG00000132142	acetyl-CoA carboxylase alpha	1	0	insulin
ARFGAP1	ENSG00000101199	ADP-ribosylation factor GTPase activating protein 1	0	1	insulin
CAP1	ENSG00000131236	CAP, adenylate cyclase-associated protein 1 (yeast)	0	1	insulin
CSK	ENSG00000103653	c-src tyrosine kinase	0	1	insulin
DOK1	ENSG00000115325	docking protein 1, 62kDa (downstream of tyrosine kinase 1)	0	1	insulin
EIF4EBP1	ENSG00000187840	eukaryotic translation initiation factor 4E binding protein 1	0	1	insulin
GRB10	ENSG00000106070	growth factor receptor-bound protein 10	0	1	insulin
INSR	ENSG00000171105	insulin receptor	1	0	insulin
IRS2	ENSG00000185950	insulin receptor substrate 2	0	1	insulin
LRPAP1	ENSG00000163956	low density lipoprotein receptor-related protein associated protein 1	0	1	insulin
MAP2K2	ENSG00000126934	mitogen-activated protein kinase kinase 2	0	1	insulin
MKNK1	ENSG00000079277	MAP kinase interacting serine/threonine kinase 1	0	1	insulin
MKNK2	ENSG00000099875	MAP kinase interacting serine/threonine kinase 2	1	0	insulin
MTOR	ENSG00000198793	mechanistic target of rapamycin (serine/threonine kinase)	0	1	insulin
PCK1	ENSG00000124253	phosphoenolpyruvate carboxykinase 1 (soluble)	1	0	insulin
PDE3A	ENSG00000172572	phosphodiesterase 3A, cGMP-inhibited	0	1	insulin
PDE3B	ENSG00000152270	phosphodiesterase 3B, cGMP-inhibited	0	1	insulin
PIK3R2	ENSG00000105647	phosphoinositide-3-kinase, regulatory subunit 2 (beta)	0	1	insulin
PRKAA1	ENSG00000132356	protein kinase, AMP-activated, alpha 1 catalytic subunit	0	1	insulin
PRKACG	ENSG00000165059	protein kinase, cAMP-dependent, catalytic, gamma	0	1	insulin
PTEN	ENSG00000171862	phosphatase and tensin homolog	1	0	insulin
PTPRA	ENSG00000132670	protein tyrosine phosphatase, receptor type, A	0	1	insulin
PTPRF	ENSG00000142949	protein tyrosine phosphatase, receptor type, F	0	1	insulin
SGK1	ENSG00000118515	serum/glucocorticoid regulated kinase 1	0	1	insulin
TBC1D4	ENSG00000136111	TBC1 domain family, member 4	0	1	insulin
TSC1	ENSG00000165699	tuberous sclerosis 1	0	1	insulin
TSC2	ENSG00000103197	tuberous sclerosis 2	1	0	insulin
VAMP2	ENSG00000220205	vesicle-associated membrane protein 2 (synaptobrevin 2)	0	1	insulin
TUFM	ENSG00000178952	Tu translation elongation factor, mitochondrial	2	93	mitochondria
TP53	ENSG00000141510	tumor protein p53	9	36	mitochondria
SLC25A5	ENSG00000005022	solute carrier family 25 (mitochondrial carrier; adenine nucleotide translocator), member 5	0	29	mitochondria
POLG	ENSG00000140521	polymerase (DNA directed), gamma	1	25	mitochondria
ESR1	ENSG00000091831	estrogen receptor 1	6	19	mitochondria
MTIF2	ENSG00000085760	mitochondrial translational initiation factor 2	1	23	mitochondria
PRKCA	ENSG00000154229	protein kinase C, alpha	2	21	mitochondria
BRCA1	ENSG00000012048	breast cancer 1, early onset	1	21	mitochondria
C1QBP	ENSG00000108561	complement component 1, q subcomponent binding protein	2	14	mitochondria
TRAP1	ENSG00000126602	TNF receptor-associated protein 1	0	15	mitochondria
AK2	ENSG00000004455	adenylate kinase 2	1	10	mitochondria
BCL2	ENSG00000171791	B-cell CLL/lymphoma 2	5	6	mitochondria
CASP8	ENSG00000064012	caspase 8, apoptosis-related cysteine peptidase	0	9	mitochondria
CASP8	LRG_34	NA	0	9	mitochondria
DUT	ENSG00000128951	deoxyuridine triphosphatase	0	8	mitochondria
MAP3K5	ENSG00000197442	mitogen-activated protein kinase kinase kinase 5	1	7	mitochondria
BCL2L1	ENSG00000171552	BCL2-like 1	3	4	mitochondria
TGM2	ENSG00000198959	transglutaminase 2 (C polypeptide, protein-glutamine-gamma-glutamyltransferase)	1	5	mitochondria
ESR2	ENSG00000140009	estrogen receptor 2 (ER beta)	3	2	mitochondria
NT5M	ENSG00000205309	5',3'-nucleotidase, mitochondrial	0	5	mitochondria
ARHGAP17	ENSG00000140750	Rho GTPase activating protein 17	1	3	mitochondria
PDK1	ENSG00000152256	pyruvate dehydrogenase kinase, isozyme 1	3	1	mitochondria
TOMM40	ENSG00000130204	translocase of outer mitochondrial membrane 40 homolog (yeast)	0	4	mitochondria
WASF1	ENSG00000112290	WAS protein family, member 1	1	3	mitochondria
ALDH1A3	ENSG00000184254	aldehyde dehydrogenase 1 family, member A3	0	3	mitochondria
ALDH1B1	ENSG00000137124	aldehyde dehydrogenase 1 family, member B1	0	3	mitochondria
ALDH2	ENSG00000111275	aldehyde dehydrogenase 2 family (mitochondrial)	0	3	mitochondria
BAX	ENSG00000087088	BCL2-associated X protein	0	3	mitochondria
BID	ENSG00000015475	BH3 interacting domain death agonist	1	2	mitochondria
HCLS1	ENSG00000180353	hematopoietic cell-specific Lyn substrate 1	0	3	mitochondria
PCK2	ENSG00000100889	phosphoenolpyruvate carboxykinase 2 (mitochondrial)	3	0	mitochondria
SH3BP5	ENSG00000131370	SH3-domain binding protein 5 (BTK-associated)	2	1	mitochondria
SOD1	ENSG00000142168	superoxide dismutase 1, soluble	0	3	mitochondria
VAMP1	ENSG00000139190	vesicle-associated membrane protein 1 (synaptobrevin 1)	1	2	mitochondria
AKAP1	ENSG00000121057	A kinase (PRKA) anchor protein 1	2	0	mitochondria
AKAP10	ENSG00000108599	A kinase (PRKA) anchor protein 10	2	0	mitochondria
APBB1	ENSG00000166313	amyloid beta (A4) precursor protein-binding, family B, member 1 (Fe65)	0	2	mitochondria
ASS1	ENSG00000130707	argininosuccinate synthase 1	0	2	mitochondria
HK1	ENSG00000156515	hexokinase 1	1	1	mitochondria
MRPL13	ENSG00000172172	mitochondrial ribosomal protein L13	0	2	mitochondria
MRPL15	ENSG00000137547	mitochondrial ribosomal protein L15	0	2	mitochondria
MRPL4	ENSG00000105364	mitochondrial ribosomal protein L4	0	2	mitochondria
MT-CO2	ENSG00000198712	mitochondrially encoded cytochrome c oxidase II	0	2	mitochondria
NDUFAF1	ENSG00000137806	NADH dehydrogenase (ubiquinone) 1 alpha subcomplex, assembly factor 1	0	2	mitochondria
OTC	ENSG00000036473	ornithine carbamoyltransferase	0	2	mitochondria
PHB	ENSG00000167085	prohibitin	0	2	mitochondria
SLC25A15	ENSG00000102743	solute carrier family 25 (mitochondrial carrier; ornithine transporter) member 15	0	2	mitochondria
SLC25A2	ENSG00000120329	solute carrier family 25 (mitochondrial carrier; ornithine transporter) member 2	0	2	mitochondria
ATP5B	ENSG00000110955	ATP synthase, H+ transporting, mitochondrial F1 complex, beta polypeptide	1	0	mitochondria
BCL2L2	ENSG00000129473	BCL2-like 2	0	1	mitochondria
BNIP3	ENSG00000176171	BCL2/adenovirus E1B 19kDa interacting protein 3	0	1	mitochondria
CLIC4	ENSG00000169504	chloride intracellular channel 4	0	1	mitochondria
CPT1B	ENSG00000205560	carnitine palmitoyltransferase 1B (muscle)	0	1	mitochondria
CTSB	ENSG00000164733	cathepsin B	0	1	mitochondria
CYCS	ENSG00000172115	cytochrome c, somatic	0	1	mitochondria
CYP11A1	ENSG00000140459	cytochrome P450, family 11, subfamily A, polypeptide 1	0	1	mitochondria
DAP3	ENSG00000132676	death associated protein 3	0	1	mitochondria
DGUOK	ENSG00000114956	deoxyguanosine kinase	0	1	mitochondria
DIABLO	ENSG00000184047	diablo homolog (Drosophila)	0	1	mitochondria
DMGDH	ENSG00000132837	dimethylglycine dehydrogenase	0	1	mitochondria
DNAJA3	ENSG00000103423	DnaJ (Hsp40) homolog, subfamily A, member 3	1	0	mitochondria
DNM1L	ENSG00000087470	dynamin 1-like	1	0	mitochondria
ETFDH	ENSG00000171503	electron-transferring-flavoprotein dehydrogenase	0	1	mitochondria
ETHE1	ENSG00000105755	ethylmalonic encephalopathy 1	0	1	mitochondria
GOT2	ENSG00000125166	glutamic-oxaloacetic transaminase 2, mitochondrial (aspartate aminotransferase 2)	0	1	mitochondria
GPD2	ENSG00000115159	glycerol-3-phosphate dehydrogenase 2 (mitochondrial)	0	1	mitochondria
GPI	ENSG00000105220	glucose-6-phosphate isomerase	0	1	mitochondria
GRN	ENSG00000030582	granulin	0	1	mitochondria
GRPEL2	ENSG00000164284	GrpE-like 2, mitochondrial (E. coli)	0	1	mitochondria
HADHA	ENSG00000084754	hydroxyacyl-CoA dehydrogenase/3-ketoacyl-CoA thiolase/enoyl-CoA hydratase (trifunctional protein), alpha subunit	0	1	mitochondria
HADHB	ENSG00000138029	hydroxyacyl-CoA dehydrogenase/3-ketoacyl-CoA thiolase/enoyl-CoA hydratase (trifunctional protein), beta subunit	0	1	mitochondria
HSPD1	ENSG00000144381	heat shock 60kDa protein 1 (chaperonin)	0	1	mitochondria
HTRA2	ENSG00000115317	HtrA serine peptidase 2	0	1	mitochondria
IDH3A	ENSG00000166411	isocitrate dehydrogenase 3 (NAD+) alpha	0	1	mitochondria
IMMT	ENSG00000132305	inner membrane protein, mitochondrial	0	1	mitochondria
INPP5B	ENSG00000204084	inositol polyphosphate-5-phosphatase, 75kDa	0	1	mitochondria
KIF1B	ENSG00000054523	kinesin family member 1B	1	0	mitochondria
MCL1	ENSG00000143384	myeloid cell leukemia sequence 1 (BCL2-related)	0	1	mitochondria
ME3	ENSG00000151376	malic enzyme 3, NADP(+)-dependent, mitochondrial	0	1	mitochondria
MPG	ENSG00000103152	N-methylpurine-DNA glycosylase	0	1	mitochondria
MRPL17	ENSG00000158042	mitochondrial ribosomal protein L17	0	1	mitochondria
MRPL3	ENSG00000114686	mitochondrial ribosomal protein L3	0	1	mitochondria
MRPS14	ENSG00000120333	mitochondrial ribosomal protein S14	0	1	mitochondria
MRPS15	ENSG00000116898	mitochondrial ribosomal protein S15	0	1	mitochondria
MRPS27	ENSG00000113048	mitochondrial ribosomal protein S27	0	1	mitochondria
MTCP1NB	ENSG00000182712	mature T-cell proliferation 1 neighbor	1	0	mitochondria
NDUFA1	ENSG00000125356	NADH dehydrogenase (ubiquinone) 1 alpha subcomplex, 1, 7.5kDa	0	1	mitochondria
OPA1	ENSG00000198836	optic atrophy 1 (autosomal dominant)	0	1	mitochondria
PLA2G1B	ENSG00000170890	phospholipase A2, group IB (pancreas)	0	1	mitochondria
PLA2G2A	ENSG00000188257	phospholipase A2, group IIA (platelets, synovial fluid)	0	1	mitochondria
RHOT2	ENSG00000140983	ras homolog gene family, member T2	0	1	mitochondria
SCP2	ENSG00000116171	sterol carrier protein 2	1	0	mitochondria
SOD2	ENSG00000112096	superoxide dismutase 2, mitochondrial	0	1	mitochondria
TIMM50	ENSG00000105197	translocase of inner mitochondrial membrane 50 homolog (S. cerevisiae)	0	1	mitochondria
TIMM8A	ENSG00000126953	translocase of inner mitochondrial membrane 8 homolog A (yeast)	0	1	mitochondria
TOMM34	ENSG00000025772	translocase of outer mitochondrial membrane 34	0	1	mitochondria
TYMP	ENSG00000025708	thymidine phosphorylase	0	1	mitochondria
UCP2	ENSG00000175567	uncoupling protein 2 (mitochondrial, proton carrier)	1	0	mitochondria
UCP3	ENSG00000175564	uncoupling protein 3 (mitochondrial, proton carrier)	1	0	mitochondria
