# Supplementary material for: Identification of Novel Type 2 Diabetes Candidate Genes Involved in the Crosstalk between the Mitochondrial and the Insulin Signaling Systems
Source: PLoS Genet. 2012 Dec 6;8(12):e1003046. doi: 10.1371/journal.pgen.1003046 (PMC3516534; doi:10.1371/journal.pgen.1003046)
Supplement: Table S5 — Functional enrichment of internodes in gene sets extracted from the Molecular Signatures Database. (XLS) [file pgen.1003046.s008.xls]

## Sheet: Hoja1
Molecular Signature	ChisQ p value	Odds Ratio	number sete genes in internodes	number of set genes in global net	link
REACTOME_PEPTIDE_CHAIN_ELONGATION	5.71283e-107	20.109	57	79	http://www.broadinstitute.org/gsea/msigdb/cards/REACTOME_PEPTIDE_CHAIN_ELONGATION.html
REACTOME_INFLUENZA_VIRAL_RNA_TRANSCRIPTION_AND_REPLICATION	6.31181e-102	17.985	59	92	http://www.broadinstitute.org/gsea/msigdb/cards/REACTOME_INFLUENZA_VIRAL_RNA_TRANSCRIPTION_AND_REPLICATION.html
REACTOME_VIRAL_MRNA_TRANSLATION	1.61246e-101	19.497	55	78	http://www.broadinstitute.org/gsea/msigdb/cards/REACTOME_VIRAL_MRNA_TRANSLATION.html
KEGG_RIBOSOME	2.27676e-98	19.066	54	78	http://www.broadinstitute.org/gsea/msigdb/cards/KEGG_RIBOSOME.html
REACTOME_FORMATION_OF_A_POOL_OF_FREE_40S_SUBUNITS	2.49701e-92	17.06	55	89	http://www.broadinstitute.org/gsea/msigdb/cards/REACTOME_FORMATION_OF_A_POOL_OF_FREE_40S_SUBUNITS.html
REACTOME_REGULATION_OF_GENE_EXPRESSION_IN_BETA_CELLS	3.49709e-87	15.8	55	96	http://www.broadinstitute.org/gsea/msigdb/cards/REACTOME_REGULATION_OF_GENE_EXPRESSION_IN_BETA_CELLS.html
REACTOME_GTP_HYDROLYSIS_AND_JOINING_OF_THE_60S_RIBOSOMAL_SUBUNIT	1.87984e-84	15.159	55	100	http://www.broadinstitute.org/gsea/msigdb/cards/REACTOME_GTP_HYDROLYSIS_AND_JOINING_OF_THE_60S_RIBOSOMAL_SUBUNIT.html
REACTOME_INFLUENZA_LIFE_CYCLE	2.76026e-82	13.617	59	121	http://www.broadinstitute.org/gsea/msigdb/cards/REACTOME_INFLUENZA_LIFE_CYCLE.html
MORF_NPM1	9.13394e-82	12.861	62	136	http://www.broadinstitute.org/gsea/msigdb/cards/MORF_NPM1.html
REACTOME_TRANSLATION	1.06047e-81	13.989	57	113	http://www.broadinstitute.org/gsea/msigdb/cards/REACTOME_TRANSLATION.html
MORF_TPT1	9.63565e-81	15.569	51	89	http://www.broadinstitute.org/gsea/msigdb/cards/MORF_TPT1.html
MORF_ACTG1	2.86167e-80	13.445	58	120	http://www.broadinstitute.org/gsea/msigdb/cards/MORF_ACTG1.html
REACTOME_REGULATION_OF_BETA_CELL_DEVELOPMENT	2.13568e-79	14.02	55	108	http://www.broadinstitute.org/gsea/msigdb/cards/REACTOME_REGULATION_OF_BETA_CELL_DEVELOPMENT.html
REACTOME_INSULIN_SYNTHESIS_AND_SECRETION	4.45712e-79	13.688	56	113	http://www.broadinstitute.org/gsea/msigdb/cards/REACTOME_INSULIN_SYNTHESIS_AND_SECRETION.html
STRUCTURAL_CONSTITUENT_OF_RIBOSOME	5.87091e-78	16.355	47	77	http://www.broadinstitute.org/gsea/msigdb/cards/STRUCTURAL_CONSTITUENT_OF_RIBOSOME.html
GNF2_EIF3S6	1.02228e-76	14.573	51	95	http://www.broadinstitute.org/gsea/msigdb/cards/GNF2_EIF3S6.html
GCM_TPT1	5.83092e-66	16.381	39	62	http://www.broadinstitute.org/gsea/msigdb/cards/GCM_TPT1.html
REACTOME_METABOLISM_OF_PROTEINS	3.81228e-61	9.46	61	180	http://www.broadinstitute.org/gsea/msigdb/cards/REACTOME_METABOLISM_OF_PROTEINS.html
REACTOME_GENE_EXPRESSION	6.73965e-59	7.131	86	365	http://www.broadinstitute.org/gsea/msigdb/cards/REACTOME_GENE_EXPRESSION.html
GNF2_FBL	7.95967e-51	10.658	43	106	http://www.broadinstitute.org/gsea/msigdb/cards/GNF2_FBL.html
module_83	3.01398e-50	7.426	65	246	http://www.broadinstitute.org/gsea/msigdb/cards/module_83.html
MORF_NME2	6.00254e-50	9.612	47	130	http://www.broadinstitute.org/gsea/msigdb/cards/MORF_NME2.html
GCM_NPM1	8.42397e-50	10.921	41	98	http://www.broadinstitute.org/gsea/msigdb/cards/GCM_NPM1.html
GNF2_TPT1	3.11764e-48	17.996	26	36	http://www.broadinstitute.org/gsea/msigdb/cards/GNF2_TPT1.html
STRUCTURAL_MOLECULE_ACTIVITY	2.8451e-46	8.147	52	172	http://www.broadinstitute.org/gsea/msigdb/cards/STRUCTURAL_MOLECULE_ACTIVITY.html
GNF2_ST13	1.26673e-44	14.015	29	52	http://www.broadinstitute.org/gsea/msigdb/cards/GNF2_ST13.html
HSIAO_HOUSEKEEPING_GENES	3.49193e-42	6.051	70	328	http://www.broadinstitute.org/gsea/msigdb/cards/HSIAO_HOUSEKEEPING_GENES.html
CHNG_MULTIPLE_MYELOMA_HYPERPLOID_UP	4.5436e-39	13.473	26	48	http://www.broadinstitute.org/gsea/msigdb/cards/CHNG_MULTIPLE_MYELOMA_HYPERPLOID_UP.html
module_32	1.16982e-36	6.645	51	205	http://www.broadinstitute.org/gsea/msigdb/cards/module_32.html
module_114	1.60645e-36	6.12	57	253	http://www.broadinstitute.org/gsea/msigdb/cards/module_114.html
module_151	2.62567e-36	6.241	55	238	http://www.broadinstitute.org/gsea/msigdb/cards/module_151.html
TIEN_INTESTINE_PROBIOTICS_6HR_UP	3.08194e-36	13.479	24	44	http://www.broadinstitute.org/gsea/msigdb/cards/TIEN_INTESTINE_PROBIOTICS_6HR_UP.html
GNF2_DAP3	3.32881e-36	9.513	33	88	http://www.broadinstitute.org/gsea/msigdb/cards/GNF2_DAP3.html
REACTOME_DIABETES_PATHWAYS	1.39444e-35	5.502	65	328	http://www.broadinstitute.org/gsea/msigdb/cards/REACTOME_DIABETES_PATHWAYS.html
RNA_BINDING	5.32949e-35	6.776	47	183	http://www.broadinstitute.org/gsea/msigdb/cards/RNA_BINDING.html
MORF_JUND	1.42062e-33	11.683	25	53	http://www.broadinstitute.org/gsea/msigdb/cards/MORF_JUND.html
GNF2_GLTSCR2	1.21443e-30	15.588	18	28	http://www.broadinstitute.org/gsea/msigdb/cards/GNF2_GLTSCR2.html
MORF_UBE2I	4.04111e-29	6.255	42	174	http://www.broadinstitute.org/gsea/msigdb/cards/MORF_UBE2I.html
MORF_EIF4A2	3.83491e-28	8.001	30	94	http://www.broadinstitute.org/gsea/msigdb/cards/MORF_EIF4A2.html
DANG_MYC_TARGETS_UP	1.61889e-26	7.132	32	113	http://www.broadinstitute.org/gsea/msigdb/cards/DANG_MYC_TARGETS_UP.html
GNF2_NPM1	4.38025e-25	10.057	21	51	http://www.broadinstitute.org/gsea/msigdb/cards/GNF2_NPM1.html
GCM_ACTG1	1.17181e-23	6.955	29	104	http://www.broadinstitute.org/gsea/msigdb/cards/GCM_ACTG1.html
PUJANA_BREAST_CANCER_LIT_INT_NETWORK	3.01953e-22	6.972	27	96	http://www.broadinstitute.org/gsea/msigdb/cards/PUJANA_BREAST_CANCER_LIT_INT_NETWORK.html
DNA_DIRECTED_DNA_POLYMERASE_ACTIVITY	3.08016e-22	20.071	11	13	http://www.broadinstitute.org/gsea/msigdb/cards/DNA_DIRECTED_DNA_POLYMERASE_ACTIVITY.html
TRANSLATION	9.61668e-22	5.808	33	143	http://www.broadinstitute.org/gsea/msigdb/cards/TRANSLATION.html
GCM_CSNK2B	1.18837e-20	7.193	24	82	http://www.broadinstitute.org/gsea/msigdb/cards/GCM_CSNK2B.html
PUJANA_BRCA1_PCC_NETWORK	2.90135e-20	3.009	110	1104	http://www.broadinstitute.org/gsea/msigdb/cards/PUJANA_BRCA1_PCC_NETWORK.html
GRADE_COLON_CANCER_UP	2.18614e-19	3.681	60	436	http://www.broadinstitute.org/gsea/msigdb/cards/GRADE_COLON_CANCER_UP.html
REACTOME_TOLL_LIKE_RECEPTOR_3_CASCADE	2.46724e-19	8.373	19	55	http://www.broadinstitute.org/gsea/msigdb/cards/REACTOME_TOLL_LIKE_RECEPTOR_3_CASCADE.html
OSMAN_BLADDER_CANCER_DN	7.60512e-19	4.759	37	197	http://www.broadinstitute.org/gsea/msigdb/cards/OSMAN_BLADDER_CANCER_DN.html
module_29	7.75381e-19	12.398	13	25	http://www.broadinstitute.org/gsea/msigdb/cards/module_29.html
REACTOME_FORMATION_OF_THE_TERNARY_COMPLEX_AND_SUBSEQUENTLY_THE_43S_COMPLEX	8.05347e-19	9.106	17	45	http://www.broadinstitute.org/gsea/msigdb/cards/REACTOME_FORMATION_OF_THE_TERNARY_COMPLEX_AND_SUBSEQUENTLY_THE_43S_COMPLEX.html
DNA_POLYMERASE_ACTIVITY	1.11773e-18	15.339	11	17	http://www.broadinstitute.org/gsea/msigdb/cards/DNA_POLYMERASE_ACTIVITY.html
KEGG_PYRIMIDINE_METABOLISM	4.78813e-18	7.102	21	72	http://www.broadinstitute.org/gsea/msigdb/cards/KEGG_PYRIMIDINE_METABOLISM.html
NUCLEAR_PART	1.5798e-17	3.504	58	439	http://www.broadinstitute.org/gsea/msigdb/cards/NUCLEAR_PART.html
GCM_APEX1	1.95122e-17	6.131	24	96	http://www.broadinstitute.org/gsea/msigdb/cards/GCM_APEX1.html
BIOCARTA_STRESS_PATHWAY	2.00443e-17	12.4	12	23	http://www.broadinstitute.org/gsea/msigdb/cards/BIOCARTA_STRESS_PATHWAY.html
REACTOME_TRAF6_MEDIATED_INDUCTION_OF_THE_ANTIVIRAL_CYTOKINE_IFN_ALPHA_BETA_CASCADE	2.14509e-17	8.358	17	49	http://www.broadinstitute.org/gsea/msigdb/cards/REACTOME_TRAF6_MEDIATED_INDUCTION_OF_THE_ANTIVIRAL_CYTOKINE_IFN_ALPHA_BETA_CASCADE.html
YAMASHITA_LIVER_CANCER_WITH_EPCAM_UP	2.7185e-17	9.459	15	38	http://www.broadinstitute.org/gsea/msigdb/cards/YAMASHITA_LIVER_CANCER_WITH_EPCAM_UP.html
REACTOME_TRANSLATION_INITIATION_COMPLEX_FORMATION	1.95128e-16	7.872	17	52	http://www.broadinstitute.org/gsea/msigdb/cards/REACTOME_TRANSLATION_INITIATION_COMPLEX_FORMATION.html
NUCLEOLUS	2.27602e-16	6.466	21	79	http://www.broadinstitute.org/gsea/msigdb/cards/NUCLEOLUS.html
KEGG_PURINE_METABOLISM	1.33704e-15	5.083	27	131	http://www.broadinstitute.org/gsea/msigdb/cards/KEGG_PURINE_METABOLISM.html
MORF_RAN	1.6641e-15	4.176	36	217	http://www.broadinstitute.org/gsea/msigdb/cards/MORF_RAN.html
MORF_ANP32B	3.58992e-15	4.725	29	152	http://www.broadinstitute.org/gsea/msigdb/cards/MORF_ANP32B.html
BIOCARTA_KERATINOCYTE_PATHWAY	3.96852e-15	8.162	15	44	http://www.broadinstitute.org/gsea/msigdb/cards/BIOCARTA_KERATINOCYTE_PATHWAY.html
JISON_SICKLE_CELL_DISEASE_DN	4.60631e-15	5.075	26	126	http://www.broadinstitute.org/gsea/msigdb/cards/JISON_SICKLE_CELL_DISEASE_DN.html
CELLULAR_BIOSYNTHETIC_PROCESS	5.15177e-15	4.079	36	222	http://www.broadinstitute.org/gsea/msigdb/cards/CELLULAR_BIOSYNTHETIC_PROCESS.html
GCM_PSME1	5.87994e-15	6.471	19	71	http://www.broadinstitute.org/gsea/msigdb/cards/GCM_PSME1.html
MACROMOLECULE_BIOSYNTHETIC_PROCESS	1.81865e-14	4.11	34	207	http://www.broadinstitute.org/gsea/msigdb/cards/MACROMOLECULE_BIOSYNTHETIC_PROCESS.html
ST_TUMOR_NECROSIS_FACTOR_PATHWAY	2.05376e-14	10.855	11	24	http://www.broadinstitute.org/gsea/msigdb/cards/ST_TUMOR_NECROSIS_FACTOR_PATHWAY.html
MORF_SART1	3.32118e-14	7.637	15	47	http://www.broadinstitute.org/gsea/msigdb/cards/MORF_SART1.html
TRANSFERASE_ACTIVITY_TRANSFERRING_PHOSPHORUS_CONTAINING_GROUPS	4.0739e-14	3.536	43	310	http://www.broadinstitute.org/gsea/msigdb/cards/TRANSFERASE_ACTIVITY_TRANSFERRING_PHOSPHORUS_CONTAINING_GROUPS.html
MORF_EIF3S6	8.04637e-14	5.542	21	92	http://www.broadinstitute.org/gsea/msigdb/cards/MORF_EIF3S6.html
FLOTHO_PEDIATRIC_ALL_THERAPY_RESPONSE_UP	1.61142e-13	8.362	13	37	http://www.broadinstitute.org/gsea/msigdb/cards/FLOTHO_PEDIATRIC_ALL_THERAPY_RESPONSE_UP.html
REACTOME_TOLL_RECEPTOR_CASCADES	1.65949e-13	5.885	19	78	http://www.broadinstitute.org/gsea/msigdb/cards/REACTOME_TOLL_RECEPTOR_CASCADES.html
REACTOME_ELONGATION_AND_PROCESSING_OF_CAPPED_TRANSCRIPTS	2.0363e-13	4.747	25	129	http://www.broadinstitute.org/gsea/msigdb/cards/REACTOME_ELONGATION_AND_PROCESSING_OF_CAPPED_TRANSCRIPTS.html
REACTOME_MRNA_SPLICING	2.26131e-13	5.196	22	103	http://www.broadinstitute.org/gsea/msigdb/cards/REACTOME_MRNA_SPLICING.html
MORF_CCNI	4.16515e-13	6.286	17	65	http://www.broadinstitute.org/gsea/msigdb/cards/MORF_CCNI.html
NUCLEUS	7.11994e-13	2.492	91	1019	http://www.broadinstitute.org/gsea/msigdb/cards/NUCLEUS.html
CAIRO_HEPATOBLASTOMA_CLASSES_UP	7.14183e-13	3.098	50	416	http://www.broadinstitute.org/gsea/msigdb/cards/CAIRO_HEPATOBLASTOMA_CLASSES_UP.html
PUJANA_ATM_PCC_NETWORK	8.0344e-13	2.553	83	893	http://www.broadinstitute.org/gsea/msigdb/cards/PUJANA_ATM_PCC_NETWORK.html
REACTOME_MRNA_SPLICING_MINOR_PATHWAY	1.43273e-12	7.732	13	40	http://www.broadinstitute.org/gsea/msigdb/cards/REACTOME_MRNA_SPLICING_MINOR_PATHWAY.html
BIOCARTA_NTHI_PATHWAY	1.48485e-12	10.263	10	23	http://www.broadinstitute.org/gsea/msigdb/cards/BIOCARTA_NTHI_PATHWAY.html
REACTOME_FORMATION_AND_MATURATION_OF_MRNA_TRANSCRIPT	2.22852e-12	4.337	26	147	http://www.broadinstitute.org/gsea/msigdb/cards/REACTOME_FORMATION_AND_MATURATION_OF_MRNA_TRANSCRIPT.html
TIEN_INTESTINE_PROBIOTICS_24HR_DN	3.43015e-12	4.399	25	139	http://www.broadinstitute.org/gsea/msigdb/cards/TIEN_INTESTINE_PROBIOTICS_24HR_DN.html
NUCLEAR_LUMEN	3.66057e-12	3.374	39	291	http://www.broadinstitute.org/gsea/msigdb/cards/NUCLEAR_LUMEN.html
BIOCARTA_HIVNEF_PATHWAY	3.87231e-12	6.519	15	55	http://www.broadinstitute.org/gsea/msigdb/cards/BIOCARTA_HIVNEF_PATHWAY.html
WONG_EMBRYONIC_STEM_CELL_CORE	6.50002e-12	3.422	37	271	http://www.broadinstitute.org/gsea/msigdb/cards/WONG_EMBRYONIC_STEM_CELL_CORE.html
KEGG_EPITHELIAL_CELL_SIGNALING_IN_HELICOBACTER_PYLORI_INFECTION	1.07468e-11	6.288	15	57	http://www.broadinstitute.org/gsea/msigdb/cards/KEGG_EPITHELIAL_CELL_SIGNALING_IN_HELICOBACTER_PYLORI_INFECTION.html
SIG_CD40PATHWAYMAP	1.3995e-11	8.395	11	31	http://www.broadinstitute.org/gsea/msigdb/cards/SIG_CD40PATHWAYMAP.html
RIBONUCLEOPROTEIN_COMPLEX	1.95148e-11	4.565	22	117	http://www.broadinstitute.org/gsea/msigdb/cards/RIBONUCLEOPROTEIN_COMPLEX.html
NUCLEOTIDYLTRANSFERASE_ACTIVITY	2.57895e-11	7.489	12	38	http://www.broadinstitute.org/gsea/msigdb/cards/NUCLEOTIDYLTRANSFERASE_ACTIVITY.html
LI_AMPLIFIED_IN_LUNG_CANCER	3.20058e-11	4.239	24	138	http://www.broadinstitute.org/gsea/msigdb/cards/LI_AMPLIFIED_IN_LUNG_CANCER.html
GCM_PFN1	3.28089e-11	6.868	13	45	http://www.broadinstitute.org/gsea/msigdb/cards/GCM_PFN1.html
BIOCARTA_MAPK_PATHWAY	4.36969e-11	5.154	18	84	http://www.broadinstitute.org/gsea/msigdb/cards/BIOCARTA_MAPK_PATHWAY.html
NON_MEMBRANE_BOUND_ORGANELLE	4.62727e-11	2.884	48	425	http://www.broadinstitute.org/gsea/msigdb/cards/NON_MEMBRANE_BOUND_ORGANELLE.html
INTRACELLULAR_NON_MEMBRANE_BOUND_ORGANELLE	4.62727e-11	2.884	48	425	http://www.broadinstitute.org/gsea/msigdb/cards/INTRACELLULAR_NON_MEMBRANE_BOUND_ORGANELLE.html
BIOCARTA_TOLL_PATHWAY	6.1394e-11	7.884	11	33	http://www.broadinstitute.org/gsea/msigdb/cards/BIOCARTA_TOLL_PATHWAY.html
REACTOME_INNATE_IMMUNITY_SIGNALING	9.514e-11	4.82	19	95	http://www.broadinstitute.org/gsea/msigdb/cards/REACTOME_INNATE_IMMUNITY_SIGNALING.html
KEGG_PATHWAYS_IN_CANCER	1.2845e-10	3.177	37	291	http://www.broadinstitute.org/gsea/msigdb/cards/KEGG_PATHWAYS_IN_CANCER.html
BHATTACHARYA_EMBRYONIC_STEM_CELL	1.43158e-10	6.063	14	55	http://www.broadinstitute.org/gsea/msigdb/cards/BHATTACHARYA_EMBRYONIC_STEM_CELL.html
BIOSYNTHETIC_PROCESS	1.47547e-10	3.166	37	292	http://www.broadinstitute.org/gsea/msigdb/cards/BIOSYNTHETIC_PROCESS.html
DANG_BOUND_BY_MYC	1.55585e-10	2.474	67	714	http://www.broadinstitute.org/gsea/msigdb/cards/DANG_BOUND_BY_MYC.html
REACTOME_PROCESSING_OF_CAPPED_INTRON_CONTAINING_PRE_MRNA	2.75213e-10	4.199	22	127	http://www.broadinstitute.org/gsea/msigdb/cards/REACTOME_PROCESSING_OF_CAPPED_INTRON_CONTAINING_PRE_MRNA.html
MORF_ACP1	3.28901e-10	3.947	24	148	http://www.broadinstitute.org/gsea/msigdb/cards/MORF_ACP1.html
SPLICEOSOME	4.99535e-10	6.614	12	43	http://www.broadinstitute.org/gsea/msigdb/cards/SPLICEOSOME.html
KEGG_RIG_I_LIKE_RECEPTOR_SIGNALING_PATHWAY	5.48553e-10	5.747	14	58	http://www.broadinstitute.org/gsea/msigdb/cards/KEGG_RIG_I_LIKE_RECEPTOR_SIGNALING_PATHWAY.html
PROTEIN_METABOLIC_PROCESS	8.98676e-10	2.322	73	834	http://www.broadinstitute.org/gsea/msigdb/cards/PROTEIN_METABOLIC_PROCESS.html
KEGG_SPLICEOSOME	1.11602e-09	4.269	20	113	http://www.broadinstitute.org/gsea/msigdb/cards/KEGG_SPLICEOSOME.html
KAUFFMANN_DNA_REPAIR_GENES	1.22509e-09	3.607	26	176	http://www.broadinstitute.org/gsea/msigdb/cards/KAUFFMANN_DNA_REPAIR_GENES.html
module_252	1.85126e-09	3.413	28	201	http://www.broadinstitute.org/gsea/msigdb/cards/module_252.html
KEGG_TOLL_LIKE_RECEPTOR_SIGNALING_PATHWAY	2.76687e-09	4.628	17	88	http://www.broadinstitute.org/gsea/msigdb/cards/KEGG_TOLL_LIKE_RECEPTOR_SIGNALING_PATHWAY.html
MUELLER_PLURINET	3.43308e-09	3.12	32	253	http://www.broadinstitute.org/gsea/msigdb/cards/MUELLER_PLURINET.html
INTRACELLULAR_ORGANELLE_PART	4.15622e-09	2.256	72	842	http://www.broadinstitute.org/gsea/msigdb/cards/INTRACELLULAR_ORGANELLE_PART.html
PUJANA_CHEK2_PCC_NETWORK	4.6296e-09	2.487	53	545	http://www.broadinstitute.org/gsea/msigdb/cards/PUJANA_CHEK2_PCC_NETWORK.html
ENK_UV_RESPONSE_KERATINOCYTE_UP	4.63063e-09	2.754	41	373	http://www.broadinstitute.org/gsea/msigdb/cards/ENK_UV_RESPONSE_KERATINOCYTE_UP.html
ORGANELLE_LUMEN	5.22377e-09	2.806	39	347	http://www.broadinstitute.org/gsea/msigdb/cards/ORGANELLE_LUMEN.html
MEMBRANE_ENCLOSED_LUMEN	5.22377e-09	2.806	39	347	http://www.broadinstitute.org/gsea/msigdb/cards/MEMBRANE_ENCLOSED_LUMEN.html
ORGANELLE_PART	5.30319e-09	2.244	72	846	http://www.broadinstitute.org/gsea/msigdb/cards/ORGANELLE_PART.html
module_98	7.06616e-09	2.849	37	323	http://www.broadinstitute.org/gsea/msigdb/cards/module_98.html
LEE_LIVER_CANCER_SURVIVAL_DN	1.13085e-08	4.376	17	93	http://www.broadinstitute.org/gsea/msigdb/cards/LEE_LIVER_CANCER_SURVIVAL_DN.html
CELLULAR_PROTEIN_METABOLIC_PROCESS	2.27626e-08	2.246	64	739	http://www.broadinstitute.org/gsea/msigdb/cards/CELLULAR_PROTEIN_METABOLIC_PROCESS.html
MORF_FBL	2.4445e-08	3.935	19	116	http://www.broadinstitute.org/gsea/msigdb/cards/MORF_FBL.html
BIOCARTA_P38MAPK_PATHWAY	3.65468e-08	6.367	10	37	http://www.broadinstitute.org/gsea/msigdb/cards/BIOCARTA_P38MAPK_PATHWAY.html
BIOCARTA_PPARA_PATHWAY	4.64178e-08	5.358	12	53	http://www.broadinstitute.org/gsea/msigdb/cards/BIOCARTA_PPARA_PATHWAY.html
CELLULAR_MACROMOLECULE_METABOLIC_PROCESS	5.0503e-08	2.202	64	752	http://www.broadinstitute.org/gsea/msigdb/cards/CELLULAR_MACROMOLECULE_METABOLIC_PROCESS.html
BORCZUK_MALIGNANT_MESOTHELIOMA_UP	6.4077e-08	3.038	28	225	http://www.broadinstitute.org/gsea/msigdb/cards/BORCZUK_MALIGNANT_MESOTHELIOMA_UP.html
ST_FAS_SIGNALING_PATHWAY	6.75771e-08	5.258	12	54	http://www.broadinstitute.org/gsea/msigdb/cards/ST_FAS_SIGNALING_PATHWAY.html
module_198	7.8385e-08	2.916	30	252	http://www.broadinstitute.org/gsea/msigdb/cards/module_198.html
DIAZ_CHRONIC_MEYLOGENOUS_LEUKEMIA_DN	8.08089e-08	4.62	14	72	http://www.broadinstitute.org/gsea/msigdb/cards/DIAZ_CHRONIC_MEYLOGENOUS_LEUKEMIA_DN.html
KEGG_CHRONIC_MYELOID_LEUKEMIA	8.08089e-08	4.62	14	72	http://www.broadinstitute.org/gsea/msigdb/cards/KEGG_CHRONIC_MYELOID_LEUKEMIA.html
BENPORATH_MYC_TARGETS_WITH_EBOX	1.10351e-07	3.23	24	180	http://www.broadinstitute.org/gsea/msigdb/cards/BENPORATH_MYC_TARGETS_WITH_EBOX.html
DODD_NASOPHARYNGEAL_CARCINOMA_DN	1.27157e-07	2.193	60	702	http://www.broadinstitute.org/gsea/msigdb/cards/DODD_NASOPHARYNGEAL_CARCINOMA_DN.html
REACTOME_MAP_KINASES_ACTIVATION_IN_TLR_CASCADE	1.51136e-07	5.887	10	40	http://www.broadinstitute.org/gsea/msigdb/cards/REACTOME_MAP_KINASES_ACTIVATION_IN_TLR_CASCADE.html
KINASE_ACTIVITY	1.56011e-07	2.804	31	271	http://www.broadinstitute.org/gsea/msigdb/cards/KINASE_ACTIVITY.html
TSAI_RESPONSE_TO_IONIZING_RADIATION	2.68986e-07	3.974	16	96	http://www.broadinstitute.org/gsea/msigdb/cards/TSAI_RESPONSE_TO_IONIZING_RADIATION.html
KEGG_B_CELL_RECEPTOR_SIGNALING_PATHWAY	2.74798e-07	4.598	13	67	http://www.broadinstitute.org/gsea/msigdb/cards/KEGG_B_CELL_RECEPTOR_SIGNALING_PATHWAY.html
MORF_DEK	4.60778e-07	3.055	24	190	http://www.broadinstitute.org/gsea/msigdb/cards/MORF_DEK.html
KAUFFMANN_DNA_REPLICATION_GENES	4.64252e-07	3.725	17	109	http://www.broadinstitute.org/gsea/msigdb/cards/KAUFFMANN_DNA_REPLICATION_GENES.html
KEGG_PANCREATIC_CANCER	4.87457e-07	4.463	13	69	http://www.broadinstitute.org/gsea/msigdb/cards/KEGG_PANCREATIC_CANCER.html
DIRMEIER_LMP1_RESPONSE_EARLY	5.30258e-07	5.474	10	43	http://www.broadinstitute.org/gsea/msigdb/cards/DIRMEIER_LMP1_RESPONSE_EARLY.html
WNT_SIGNALING	1.24591e-06	4.501	12	63	http://www.broadinstitute.org/gsea/msigdb/cards/WNT_SIGNALING.html
KEGG_AMYOTROPHIC_LATERAL_SCLEROSIS_ALS	1.62049e-06	5.115	10	46	http://www.broadinstitute.org/gsea/msigdb/cards/KEGG_AMYOTROPHIC_LATERAL_SCLEROSIS_ALS.html
GNF2_APEX1	1.64771e-06	4.43	12	64	http://www.broadinstitute.org/gsea/msigdb/cards/GNF2_APEX1.html
NUCLEOBASENUCLEOSIDENUCLEOTIDE_AND_NUCLEIC_ACID_METABOLIC_PROCESS	2.13342e-06	1.964	68	891	http://www.broadinstitute.org/gsea/msigdb/cards/NUCLEOBASENUCLEOSIDENUCLEOTIDE_AND_NUCLEIC_ACID_METABOLIC_PROCESS.html
KEGG_NOD_LIKE_RECEPTOR_SIGNALING_PATHWAY	2.37305e-06	4.63	11	56	http://www.broadinstitute.org/gsea/msigdb/cards/KEGG_NOD_LIKE_RECEPTOR_SIGNALING_PATHWAY.html
SPIELMAN_LYMPHOBLAST_EUROPEAN_VS_ASIAN_UP	2.88989e-06	2.401	35	358	http://www.broadinstitute.org/gsea/msigdb/cards/SPIELMAN_LYMPHOBLAST_EUROPEAN_VS_ASIAN_UP.html
KEGG_MAPK_SIGNALING_PATHWAY	3.72377e-06	2.746	25	220	http://www.broadinstitute.org/gsea/msigdb/cards/KEGG_MAPK_SIGNALING_PATHWAY.html
KEGG_PATHOGENIC_ESCHERICHIA_COLI_INFECTION	4.40523e-06	4.799	10	49	http://www.broadinstitute.org/gsea/msigdb/cards/KEGG_PATHOGENIC_ESCHERICHIA_COLI_INFECTION.html

## Sheet: Hoja2
Molecular Signature	ChisQ p value	Odds Ratio	number of set genes in internodes	number of set genes in global net
REACTOME PEPTIDE CHAIN ELONGATION	5.71283e-107	20.109	57	79
REACTOME INFLUENZA VIRAL RNA TRANSCRIPTION AND REPLICATION	6.31181e-102	17.985	59	92
REACTOME VIRAL MRNA TRANSLATION	1.61246e-101	19.497	55	78
REACTOME FORMATION OF A POOL OF FREE 40S SUBUNITS	2.49701e-92	17.06	55	89
REACTOME REGULATION OF GENE EXPRESSION IN BETA CELLS	3.49709e-87	15.8	55	96
REACTOME GTP HYDROLYSIS AND JOINING OF THE 60S RIBOSOMAL SUBUNIT	1.87984e-84	15.159	55	100
REACTOME INFLUENZA LIFE CYCLE	2.76026e-82	13.617	59	121
REACTOME TRANSLATION	1.06047e-81	13.989	57	113
REACTOME REGULATION OF BETA CELL DEVELOPMENT	2.13568e-79	14.02	55	108
REACTOME INSULIN SYNTHESIS AND SECRETION	4.45712e-79	13.688	56	113
REACTOME METABOLISM OF PROTEINS	3.81228e-61	9.46	61	180
REACTOME GENE EXPRESSION	6.73965e-59	7.131	86	365
REACTOME DIABETES PATHWAYS	1.39444e-35	5.502	65	328
REACTOME TOLL LIKE RECEPTOR 3 CASCADE	2.46724e-19	8.373	19	55
REACTOME FORMATION OF THE TERNARY COMPLEX AND SUBSEQUENTLY THE 43S COMPLEX	8.05347e-19	9.106	17	45
